# Supplementary material for: Supercarriers of antibiotic resistome in a world’s large river
Source: Microbiome. 2022 Jul 28;10:111. doi: 10.1186/s40168-022-01294-z (PMC9331799; doi:10.1186/s40168-022-01294-z)
Supplement: Supplementary file 3 — Additional file 2: Table S1. Detailed information on the 219 samples. Table S2. The averaged concentrations of antibiotics measured from four representative sampling groups of the Yangtze River. Table S3. Statistics of raw reads and clean reads in each metagenomic dataset. Table S4. The list of Human Pathogen Bacteria (HPB) identified in the Yangtze River. Table S5. Spearman’s correlations between ARGs, ARG hosts, and mobile genetic elements (MGEs) in the Yangtze River. WS, WA, SS, and SA refer to water-spring, water-autumn, sediment-spring, and sediment-autumn samples. Table S6. Detailed information of retrieved MAGs carrying ARGs in the Yangtze River. [file 40168_2022_1294_MOESM2_ESM.xlsx]

## Sheet: Table S1
Table S1. Detailed information on the 219 samples.
Number	Sample name	Site name	Longitude（°E）	Latitude（°N）	type	season	Maintream/Tributary
1	10BD_SAB	BD	110.4	31.04	Sediment	Autumn	Maintream
2	10BD_SAR	BD	110.4	31.04	Sediment	Autumn	Maintream
3	10BD_SSR	BD	110.4	31.04	Sediment	Spring	Maintream
4	10BD_WA	BD	110.4	31.04	Water	Autumn	Maintream
5	10BD_WS	BD	110.4	31.04	Water	Spring	Maintream
6	10BDB_WA	BD	110.4	31.04	Water	Autumn	Maintream
7	11MH_SAL	MH	110.9	30.88	Sediment	Autumn	Maintream
8	11MH_SAR	MH	110.9	30.88	Sediment	Autumn	Maintream
9	11MH_SAB	MH	110.9	30.88	Sediment	Autumn	Maintream
10	11MH_SSB33	MH	110.9	30.88	Sediment	Spring	Maintream
11	11MH_SSB94	MH	110.9	30.88	Sediment	Spring	Maintream
12	11MH_SSL	MH	110.9	30.88	Sediment	Spring	Maintream
13	11MH_SSB1	MH	110.9	30.88	Sediment	Spring	Maintream
14	11MH_WA	MH	110.9	30.88	Water	Autumn	Maintream
15	11MH_WS	MH	110.9	30.88	Water	Spring	Maintream
16	12HLM_WA	HLM	111.12	30.85	Water	Autumn	Maintream
17	12HLM_WS	HLM	111.12	30.85	Water	Spring	Maintream
18	12HLMB_WA	HLM	111.12	30.85	Water	Autumn	Maintream
19	13YC_SAB	YC	111.28	30.69	Sediment	Autumn	Maintream
20	13YC_WA	YC	111.28	30.69	Water	Autumn	Maintream
21	13YC_WS	YC	111.28	30.69	Water	Spring	Maintream
22	13YCB_WA	YC	111.28	30.69	Water	Autumn	Maintream
23	14SS_WA	SS	112.26	30.29	Water	Autumn	Maintream
24	14SS_WS	SS	112.26	30.29	Water	Spring	Maintream
25	15CLJL_SAR	CLJL	113.15	29.45	Sediment	Autumn	Maintream
26	15CLJL_SAL	CLJL	113.15	29.45	Sediment	Autumn	Maintream
27	15CLJL_WA	CLJL	113.15	29.45	Water	Autumn	Maintream
28	15CLJL_WS	CLJL	113.15	29.45	Water	Spring	Maintream
29	16LS_SAR	LS	113.32	29.67	Sediment	Autumn	Maintream
30	16LS_SSL	LS	113.32	29.67	Sediment	Spring	Maintream
31	16LS_SSR	LS	113.32	29.67	Sediment	Spring	Maintream
32	16LS_WA	LS	113.32	29.67	Water	Autumn	Maintream
33	16LS_WS	LS	113.32	29.67	Water	Spring	Maintream
34	17WH_SAB	WH	114.32	30.62	Sediment	Autumn	Maintream
35	17WH_SSB	WH	114.32	30.62	Sediment	Spring	Maintream
36	17WH_WA	WH	114.32	30.62	Water	Autumn	Maintream
37	17WH_WS	WH	114.32	30.62	Water	Spring	Maintream
38	18JJ_SAR	JJ	116	29.74	Sediment	Autumn	Maintream
39	18JJ_SAB	JJ	116	29.74	Sediment	Autumn	Maintream
40	18JJ_SSR	JJ	116	29.74	Sediment	Spring	Maintream
41	18JJ_WA	JJ	116	29.74	Water	Autumn	Maintream
42	18JJ_WS	JJ	116	29.74	Water	Spring	Maintream
43	19DT_SAB	DT	117.64	30.78	Sediment	Autumn	Maintream
44	19DT_SSB5	DT	117.64	30.78	Sediment	Spring	Maintream
45	19DT_SSB2	DT	117.64	30.78	Sediment	Spring	Maintream
46	19DT_WA	DT	117.64	30.78	Water	Autumn	Maintream
47	19DT_WS	DT	117.64	30.78	Water	Spring	Maintream
48	1SG_SAR	SG	99.98	26.88	Sediment	Autumn	Maintream
49	1SG_SSB	SG	99.98	26.88	Sediment	Spring	Maintream
50	1SG_WA	SG	99.98	26.88	Water	Autumn	Maintream
51	1SG_WS	SG	99.98	26.88	Water	Spring	Maintream
52	20WHU_SAR	WHU	118.34	31.46	Sediment	Autumn	Maintream
53	20WHU_SAB	WHU	118.34	31.46	Sediment	Autumn	Maintream
54	20WHU_SSL	WHU	118.34	31.46	Sediment	Spring	Maintream
55	20WHU_WA	WHU	118.34	31.46	Water	Autumn	Maintream
56	20WHU_WS	WHU	118.34	31.46	Water	Spring	Maintream
57	21MAS_SAB	MAS	118.47	31.77	Sediment	Autumn	Maintream
58	21MAS_SSB	MAS	118.47	31.77	Sediment	Spring	Maintream
59	21MAS_SSL	MAS	118.47	31.77	Sediment	Spring	Maintream
60	21MAS_WA	MAS	118.47	31.77	Water	Autumn	Maintream
61	21MAS_WS	MAS	118.47	31.77	Water	Spring	Maintream
62	22NJ_SAL	NJ	118.94	32.17	Sediment	Autumn	Maintream
63	22NJ_SSB	NJ	118.94	32.17	Sediment	Spring	Maintream
64	22NJ_SSR	NJ	118.94	32.17	Sediment	Spring	Maintream
65	22NJ_SSL	NJ	118.94	32.17	Sediment	Spring	Maintream
66	22NJ_WA	NJ	118.94	32.17	Water	Autumn	Maintream
67	22NJ_WS	NJ	118.94	32.17	Water	Spring	Maintream
68	23ZJ_SAB	ZJ	119.66	32.18	Sediment	Autumn	Maintream
69	23ZJ_SAR	ZJ	119.66	32.18	Sediment	Autumn	Maintream
70	23ZJ_SSR	ZJ	119.66	32.18	Sediment	Spring	Maintream
71	23ZJ_WA	ZJ	119.66	32.18	Water	Autumn	Maintream
72	23ZJ_WS	ZJ	119.66	32.18	Water	Spring	Maintream
73	24XLJ_SAR	XLJ	120.96	31.77	Sediment	Autumn	Maintream
74	24XLJ_SSB1	XLJ	120.96	31.77	Sediment	Spring	Maintream
75	24XLJ_SSR	XLJ	120.96	31.77	Sediment	Spring	Maintream
76	24XLJ_WA	XLJ	120.96	31.77	Water	Autumn	Maintream
77	24XLJ_WS	XLJ	120.96	31.77	Water	Spring	Maintream
78	25GC_SAB	GC	104.42	28.8	Sediment	Autumn	Tributary (Jialingjiang)
79	25GC_SAR	GC	104.42	28.8	Sediment	Autumn	Tributary (Jialingjiang)
80	25GC_SAL	GC	104.42	28.8	Sediment	Autumn	Tributary (Jialingjiang)
81	25GC_SSR	GC	104.42	28.8	Sediment	Spring	Tributary (Jialingjiang)
82	25GC_WA	GC	104.42	28.8	Water	Autumn	Tributary (Jialingjiang)
83	25GC_WS	GC	104.42	28.8	Water	Spring	Tributary (Jialingjiang)
84	26WS_SAB	WS	106.28	30.35	Sediment	Autumn	Tributary (Jialingjiang)
85	26WS_SAL	WS	106.28	30.35	Sediment	Autumn	Tributary (Jialingjiang)
86	26WS_SAR	WS	106.28	30.35	Sediment	Autumn	Tributary (Jialingjiang)
87	26WS_SSL	WS	106.28	30.35	Sediment	Spring	Tributary (Jialingjiang)
88	26WS_SSR	WS	106.28	30.35	Sediment	Spring	Tributary (Jialingjiang)
89	26WS_SSB	WS	106.28	30.35	Sediment	Spring	Tributary (Jialingjiang)
90	26WS_WA	WS	106.28	30.35	Water	Autumn	Tributary (Jialingjiang)
91	27BB_SAB	BB	106.46	29.81	Sediment	Autumn	Tributary (Jialingjiang)
92	27BB_SAL	BB	106.46	29.81	Sediment	Autumn	Tributary (Jialingjiang)
93	27BB_SSL	BB	106.46	29.81	Sediment	Spring	Tributary (Jialingjiang)
94	27BB_WA	BB	106.46	29.81	Water	Autumn	Tributary (Jialingjiang)
95	28XHB_SAB	XHB	105.84	30.18	Sediment	Autumn	Tributary (Jialingjiang)
96	28XHB_SSL	XHB	105.84	30.18	Sediment	Spring	Tributary (Jialingjiang)
97	28XHB_WA	XHB	105.84	30.18	Water	Autumn	Tributary (Jialingjiang)
98	29LDX_SAL	LDX	106.58	30.35	Sediment	Autumn	Tributary (Jialingjiang)
99	29LDX_SSR	LDX	106.58	30.35	Sediment	Spring	Tributary (Jialingjiang)
100	29LDX_SSB	LDX	106.58	30.35	Sediment	Spring	Tributary (Jialingjiang)
101	29LDX_WA	LDX	106.58	30.35	Water	Autumn	Tributary (Jialingjiang)
102	2PZH_SAR	PZH	101.7	26.57	Sediment	Autumn	Maintream
103	2PZH_SSB	PZH	101.7	26.57	Sediment	Spring	Maintream
104	2PZH_WA	PZH	101.7	26.57	Water	Autumn	Maintream
105	2PZH_WS	PZH	101.7	26.57	Water	Spring	Maintream
106	30WL_SAR	WL	107.76	29.33	Sediment	Autumn	Tributary (Wujiang)
107	30WL_SSL	WL	107.76	29.33	Sediment	Spring	Tributary (Wujiang)
108	30WL_SSR	WL	107.76	29.33	Sediment	Spring	Tributary (Wujiang)
109	30WL_WA	WL	107.76	29.33	Water	Autumn	Tributary (Wujiang)
110	30WL_WS	WL	107.76	29.33	Water	Spring	Tributary (Wujiang)
111	31XXT_SAB	XXT	111.31	30.77	Sediment	Autumn	Tributary (Huangbohe)
112	31XXT_SSB	XXT	111.31	30.77	Sediment	Spring	Tributary (Huangbohe)
113	31XXT_WA	XXT	111.31	30.77	Water	Autumn	Tributary (Huangbohe)
114	31XXT_WS	XXT	111.31	30.77	Water	Spring	Tributary (Huangbohe)
115	32YMZ_SAB	YMZ	111.29	30.74	Sediment	Autumn	Tributary (Huangbohe)
116	32YMZ_SAL	YMZ	111.29	30.74	Sediment	Autumn	Tributary (Huangbohe)
117	32YMZ_SAR	YMZ	111.29	30.74	Sediment	Autumn	Tributary (Huangbohe)
118	32YMZ_SSB	YMZ	111.29	30.74	Sediment	Spring	Tributary (Huangbohe)
119	32YMZ_SSL	YMZ	111.29	30.74	Sediment	Spring	Tributary (Huangbohe)
120	32YMZ_WA	YMZ	111.29	30.74	Water	Autumn	Tributary (Huangbohe)
121	32YMZ_WS	YMZ	111.29	30.74	Water	Spring	Tributary (Huangbohe)
122	33CLJ_SAL	CLJ	113.13	29.42	Sediment	Autumn	Tributary (Dongtinghu)
123	33CLJ_SAB	CLJ	113.13	29.42	Sediment	Autumn	Tributary (Dongtinghu)
124	33CLJ_SSB	CLJ	113.13	29.42	Sediment	Spring	Tributary (Dongtinghu)
125	33CLJ_WA	CLJ	113.13	29.42	Water	Autumn	Tributary (Dongtinghu)
126	33CLJ_WS	CLJ	113.13	29.42	Water	Spring	Tributary (Dongtinghu)
127	34NZ_SAL	NZ	112.29	29.07	Sediment	Autumn	Tributary (Dongtinghu)
128	34NZ_SAB	NZ	112.29	29.07	Sediment	Autumn	Tributary (Dongtinghu)
129	34NZ_SAR	NZ	112.29	29.07	Sediment	Autumn	Tributary (Dongtinghu)
130	34NZ_SSB	NZ	112.29	29.07	Sediment	Spring	Tributary (Dongtinghu)
131	34NZ_SSR	NZ	112.29	29.07	Sediment	Spring	Tributary (Dongtinghu)
132	34NZ_SSL	NZ	112.29	29.07	Sediment	Spring	Tributary (Dongtinghu)
133	34NZ_WA	NZ	112.29	29.07	Water	Autumn	Tributary (Dongtinghu)
134	34NZ_WS	NZ	112.29	29.07	Water	Spring	Tributary (Dongtinghu)
135	35ZWM_SAB	ZWM	112.06	28.91	Sediment	Autumn	Tributary (Dongtinghu)
136	35ZWM_SAL	ZWM	112.06	28.91	Sediment	Autumn	Tributary (Dongtinghu)
137	35ZWM_SAR	ZWM	112.06	28.91	Sediment	Autumn	Tributary (Dongtinghu)
138	35ZWM_SSB	ZWM	112.06	28.91	Sediment	Spring	Tributary (Dongtinghu)
139	35ZWM_SSL	ZWM	112.06	28.91	Sediment	Spring	Tributary (Dongtinghu)
140	35ZWM_SSR	ZWM	112.06	28.91	Sediment	Spring	Tributary (Dongtinghu)
141	35ZWM_WA	ZWM	112.06	28.91	Water	Autumn	Tributary (Dongtinghu)
142	35ZWM_WS	ZWM	112.06	28.91	Water	Spring	Tributary (Dongtinghu)
143	36XYN_SAR	XYN	112.87	28.67	Sediment	Autumn	Tributary (Dongtinghu)
144	36XYN_SAB	XYN	112.87	28.67	Sediment	Autumn	Tributary (Dongtinghu)
145	36XYN_WA	XYN	112.87	28.67	Water	Autumn	Tributary (Dongtinghu)
146	36XYN_WS	XYN	112.87	28.67	Water	Spring	Tributary (Dongtinghu)
147	37BH_SAR	BH	110.11	32.83	Sediment	Autumn	Tributary (Hanjiang)
148	37BH_SAB	BH	110.11	32.83	Sediment	Autumn	Tributary (Hanjiang)
149	37BH_WA	BH	110.11	32.83	Water	Autumn	Tributary (Hanjiang)
150	37BH_WS	BH	110.11	32.83	Water	Spring	Tributary (Hanjiang)
151	38DJK_SAB	DJK	111.51	32.51	Sediment	Autumn	Tributary (Hanjiang)
152	38DJK_SAL	DJK	111.51	32.51	Sediment	Autumn	Tributary (Hanjiang)
153	38DJK_SAR	DJK	111.51	32.51	Sediment	Autumn	Tributary (Hanjiang)
154	38DJK_SSL	DJK	111.51	32.51	Sediment	Spring	Tributary (Hanjiang)
155	38DJK_WA	DJK	111.51	32.51	Water	Autumn	Tributary (Hanjiang)
156	38DJK_WS	DJK	111.51	32.51	Water	Spring	Tributary (Hanjiang)
157	39XYA_SAB	XYA	112.15	32.03	Sediment	Autumn	Tributary (Hanjiang)
158	39XYA_SSR	XYA	112.15	32.03	Sediment	Spring	Tributary (Hanjiang)
159	39XYA_WA	XYA	112.15	32.03	Water	Autumn	Tributary (Hanjiang)
160	39XYA_WS	XYA	112.15	32.03	Water	Spring	Tributary (Hanjiang)
161	3XLD_SAB	XLD	103.66	28.25	Sediment	Autumn	Maintream
162	3XLD_WA	XLD	103.66	28.25	Water	Autumn	Maintream
163	40XT_SAR	XT	113.45	30.38	Sediment	Autumn	Tributary (Hanjiang)
164	40XT_SAB	XT	113.45	30.38	Sediment	Autumn	Tributary (Hanjiang)
165	40XT_SSB	XT	113.45	30.38	Sediment	Spring	Tributary (Hanjiang)
166	40XT_WA	XT	113.45	30.38	Water	Autumn	Tributary (Hanjiang)
167	40XT_WS	XT	113.45	30.38	Water	Spring	Tributary (Hanjiang)
168	41JJZ_SAB	JJZ	114.23	30.57	Sediment	Autumn	Tributary (Hanjiang)
169	41JJZ_SAL	JJZ	114.23	30.57	Sediment	Autumn	Tributary (Hanjiang)
170	41JJZ_SAR	JJZ	114.23	30.57	Sediment	Autumn	Tributary (Hanjiang)
171	41JJZ_SSR	JJZ	114.23	30.57	Sediment	Spring	Tributary (Hanjiang)
172	41JJZ_SSL	JJZ	114.23	30.57	Sediment	Spring	Tributary (Hanjiang)
173	41JJZ_WA	JJZ	114.23	30.57	Water	Autumn	Tributary (Hanjiang)
174	41JJZ_WS	JJZ	114.23	30.57	Water	Spring	Tributary (Hanjiang)
175	42TC_SAB	TC	111.66	32.66	Sediment	Autumn	Tributary (Hanjiang)
176	42TC_WA	TC	111.66	32.66	Water	Autumn	Tributary (Hanjiang)
177	42TC_WS	TC	111.66	32.66	Water	Spring	Tributary (Hanjiang)
178	43HK_SAB	HK	116.21	29.74	Sediment	Autumn	Tributary (Poyanghu)
179	43HK_SAL	HK	116.21	29.74	Sediment	Autumn	Tributary (Poyanghu)
180	43HK_SSL	HK	116.21	29.74	Sediment	Spring	Tributary (Poyanghu)
181	43HK_SSB	HK	116.21	29.74	Sediment	Spring	Tributary (Poyanghu)
182	43HK_WA	HK	116.21	29.74	Water	Autumn	Tributary (Poyanghu)
183	43HK_WS	HK	116.21	29.74	Water	Spring	Tributary (Poyanghu)
184	44PLK_SAB	PLK	116.44	29.02	Sediment	Autumn	Tributary (Poyanghu)
185	44PLK_WA	PLK	116.44	29.02	Water	Autumn	Tributary (Poyanghu)
186	45PSS_SAB	PSS	116.37	29.08	Sediment	Autumn	Tributary (Poyanghu)
187	45PSS_WA	PSS	116.37	29.08	Water	Autumn	Tributary (Poyanghu)
188	47PHK_SAB	PHK	116.22	29.75	Sediment	Autumn	Tributary (Poyanghu)
189	47PHK_WA	PHK	116.22	29.75	Water	Autumn	Tributary (Poyanghu)
190	48PXZ_SAB	PXZ	116.04	29.44	Sediment	Autumn	Tributary (Poyanghu)
191	48PXZ_WA	PXZ	116.04	29.44	Water	Autumn	Tributary (Poyanghu)
192	49PDC_SAB	PDC	116.22	29.21	Sediment	Autumn	Tributary (Poyanghu)
193	49PDC_WA	PDC	116.22	29.21	Water	Autumn	Tributary (Poyanghu)
194	4PS_SAB	PS	104.17	28.65	Sediment	Autumn	Maintream
195	4PS_SSB	PS	104.17	28.65	Sediment	Spring	Maintream
196	4PS_WA	PS	104.17	28.65	Water	Autumn	Maintream
197	50PXHK_SAB	PXHK	116.01	29.18	Sediment	Autumn	Tributary (Poyanghu)
198	5XJB_SAR	XJB	104.38	28.65	Sediment	Autumn	Maintream
199	5XJB_WA	XJB	104.38	28.65	Water	Autumn	Maintream
200	6YB_SAB	YB	104.65	28.77	Sediment	Autumn	Maintream
201	6YB_SSL	YB	104.65	28.77	Sediment	Spring	Maintream
202	6YB_WA	YB	104.65	28.77	Water	Autumn	Maintream
203	6YB_WS	YB	104.65	28.77	Water	Spring	Maintream
204	7LZ_SAB	LZ	105.55	28.9	Sediment	Autumn	Maintream
205	7LZ_SSL	LZ	105.55	28.9	Sediment	Spring	Maintream
206	7LZ_SSR	LZ	105.55	28.9	Sediment	Spring	Maintream
207	7LZ_SSB	LZ	105.55	28.9	Sediment	Spring	Maintream
208	7LZ_WA	LZ	105.55	28.9	Water	Autumn	Maintream
209	7LZ_WS	LZ	105.55	28.9	Water	Spring	Maintream
210	8ZT_SAL	ZT	105.85	29.02	Sediment	Autumn	Maintream
211	8ZT_SSL	ZT	105.85	29.02	Sediment	Spring	Maintream
212	8ZT_SSB	ZT	105.85	29.02	Sediment	Spring	Maintream
213	8ZT_WA	ZT	105.85	29.02	Water	Autumn	Maintream
214	8ZT_WS	ZT	105.85	29.02	Water	Spring	Maintream
215	9CT_SAL	CT	106.6	29.62	Sediment	Autumn	Maintream
216	9CT_SSL	CT	106.6	29.62	Sediment	Spring	Maintream
217	9CT_SSR	CT	106.6	29.62	Sediment	Spring	Maintream
218	9CT_WA	CT	106.6	29.62	Water	Autumn	Maintream
219	9CT_WS	CT	106.6	29.62	Water	Spring	Maintream

## Sheet: Table S2
Table S2. The averaged concentrations of antibiotics measured from four representative sampling groups of the Yangtze River.
Antibiotics	Water-spring	Water-autumn	Sediment-spring	Sediment-autumn
	ng/L	ng/L	μg/kg	μg/kg
aminoglycoside	0.29	0.43	1.89	1.69
bacitracin	4.1	2.86	1.01	0.22
beta_lactam	0.15	0.52	0.13	0
chloramphenicol	4.68	11.9	0.38	0.16
macrolides	115.73	19.89	15.99	3.84
quinolone	31.34	18.76	9.27	7.06
sulfonamide	64.36	31.51	1.92	0.31
tetracycline	16.41	12.56	24.2	7.97
Total concentration	237.07	98.44	54.79	21.25

## Sheet: Table S3
Table S3. Statistics of raw reads and clean reads in each metagenomic dataset.
Number	Sample name	Site name	type	season	Number of raw reads	Number of bases in raw reads (108)	Number of clean reads	Number of bases in clean reads (108)	Percentage of clean reads (%)
1	10BD_SAB	BD	Sediment	Autumn	70593518	106.6	69114034	100.63	97.9
2	10BD_SAR	BD	Sediment	Autumn	69732612	105.3	68474589	101.06	98.2
3	10BD_SSR	BD	Sediment	Spring	95983974	96.94	86695344	84.79	90.32
4	10BD_WA	BD	Water	Autumn	129695962	195.84	127405849	184.64	98.23
5	10BD_WS	BD	Water	Spring	103273542	104.31	96814655	95.4	93.75
6	10BDB_WA	BD	Water	Autumn	119094752	179.83	116986106	169.61	98.23
7	11MH_SAL	MH	Sediment	Autumn	78475770	118.5	76806685	112.49	97.87
8	11MH_SAR	MH	Sediment	Autumn	72761002	109.87	71302056	105.02	97.99
9	11MH_SAB	MH	Sediment	Autumn	79776238	120.46	76260000	109.28	95.59
10	11MH_SSB33	MH	Sediment	Spring	97336140	98.31	91228056	89.76	93.72
11	11MH_SSB94	MH	Sediment	Spring	97642798	98.62	91235472	89.82	93.44
12	11MH_SSL	MH	Sediment	Spring	104664590	105.71	94378026	92.12	90.17
13	11MH_SSB1	MH	Sediment	Spring	111338136	112.45	105929907	104.81	95.14
14	11MH_WA	MH	Water	Autumn	115099940	173.8	112962867	163.81	98.14
15	11MH_WS	MH	Water	Spring	103141088	104.17	98771305	98.01	95.76
16	12HLM_WA	HLM	Water	Autumn	95752370	144.59	93548625	134.85	97.7
17	12HLM_WS	HLM	Water	Spring	143378636	144.81	135218004	133.36	94.31
18	12HLMB_WA	HLM	Water	Autumn	82643564	124.79	81138150	117.97	98.18
19	13YC_SAB	YC	Sediment	Autumn	101506996	153.28	98783534	143.51	97.32
20	13YC_WA	YC	Water	Autumn	82255676	124.21	80588788	116.89	97.97
21	13YC_WS	YC	Water	Spring	107758534	108.84	102398776	101.41	95.03
22	13YCB_WA	YC	Water	Autumn	83536768	126.14	81671706	118.25	97.77
23	14SS_WA	SS	Water	Autumn	99533278	150.3	97608834	141.87	98.07
24	14SS_WS	SS	Water	Spring	122978352	124.21	117323396	116.24	95.4
25	15CLJL_SAR	CLJL	Sediment	Autumn	73228508	110.58	71586940	105.08	97.76
26	15CLJL_SAL	CLJL	Sediment	Autumn	76526074	115.55	74343461	108.26	97.15
27	15CLJL_WA	CLJL	Water	Autumn	86429048	130.51	84831289	123.33	98.15
28	15CLJL_WS	CLJL	Water	Spring	106519748	107.58	101126826	100.06	94.94
29	16LS_SAR	LS	Sediment	Autumn	106321714	159.48	105028392	155.6	98.78
30	16LS_SSL	LS	Sediment	Spring	106126608	107.19	100426382	99.14	94.63
31	16LS_SSR	LS	Sediment	Spring	113804512	114.94	107551435	106.15	94.51
32	16LS_WA	LS	Water	Autumn	83000020	125.33	81441773	118.23	98.12
33	16LS_WS	LS	Water	Spring	111318438	112.43	104818637	103.46	94.16
34	17WH_SAB	WH	Sediment	Autumn	84394648	127.44	81733360	118.11	96.85
35	17WH_SSB	WH	Sediment	Spring	116280110	117.44	108244358	106.12	93.09
36	17WH_WA	WH	Water	Autumn	93284714	140.86	91568558	133.11	98.16
37	17WH_WS	WH	Water	Spring	99022848	100.01	94434451	93.58	95.37
38	18JJ_SAR	JJ	Sediment	Autumn	84878512	128.17	83129342	122.41	97.94
39	18JJ_SAB	JJ	Sediment	Autumn	80211926	121.12	77753577	112.48	96.94
40	18JJ_SSR	JJ	Sediment	Spring	107705490	108.78	100805518	99.03	93.59
41	18JJ_WA	JJ	Water	Autumn	86594574	130.76	85075120	123.99	98.25
42	18JJ_WS	JJ	Water	Spring	119721396	120.92	111083077	109.16	92.78
43	19DT_SAB	DT	Sediment	Autumn	81066170	122.41	78872432	113.97	97.29
44	19DT_SSB5	DT	Sediment	Spring	92861940	93.79	85609052	83.95	92.19
45	19DT_SSB2	DT	Sediment	Spring	127996112	129.28	119868700	117.86	93.65
46	19DT_WA	DT	Water	Autumn	75479422	113.97	74447950	108.92	98.63
47	19DT_WS	DT	Water	Spring	115018674	116.17	107371400	105.61	93.35
48	1SG_SAR	SG	Sediment	Autumn	77823896	117.51	76266622	112.36	98
49	1SG_SSB	SG	Sediment	Spring	110930490	112.04	103449844	101.67	93.26
50	1SG_WA	SG	Water	Autumn	111430208	168.26	99345357	139	89.15
51	1SG_WS	SG	Water	Spring	121868694	123.09	117624852	117.09	96.52
52	20WHU_SAR	WHU	Sediment	Autumn	75938882	114.67	74147228	108.2	97.64
53	20WHU_SAB	WHU	Sediment	Autumn	90509448	136.67	88870561	129.77	98.19
54	20WHU_SSL	WHU	Sediment	Spring	109349944	110.44	102982058	101.53	94.18
55	20WHU_WA	WHU	Water	Autumn	69913812	105.57	68837100	100.48	98.46
56	20WHU_WS	WHU	Water	Spring	123198670	124.43	117407514	116.36	95.3
57	21MAS_SAB	MAS	Sediment	Autumn	81842548	123.58	80088636	116.48	97.86
58	21MAS_SSB	MAS	Sediment	Spring	100425156	101.43	94007985	92.51	93.61
59	21MAS_SSL	MAS	Sediment	Spring	111642788	112.76	102550109	100.2	91.86
60	21MAS_WA	MAS	Water	Autumn	88457174	133.57	87297833	127.9	98.69
61	21MAS_WS	MAS	Water	Spring	112265370	113.39	105366616	103.95	93.85
62	22NJ_SAL	NJ	Sediment	Autumn	61035236	92.16	59447032	87	97.4
63	22NJ_SSB	NJ	Sediment	Spring	122001006	123.22	114856554	113.19	94.14
64	22NJ_SSR	NJ	Sediment	Spring	100472404	101.48	94714676	93.39	94.27
65	22NJ_SSL	NJ	Sediment	Spring	104434968	105.48	97664597	96.01	93.52
66	22NJ_WA	NJ	Water	Autumn	82800920	125.03	81595240	119.28	98.54
67	22NJ_WS	NJ	Water	Spring	104861930	105.91	99188870	98.09	94.59
68	23ZJ_SAB	ZJ	Sediment	Autumn	75762564	114.4	74188608	107.93	97.92
69	23ZJ_SAR	ZJ	Sediment	Autumn	64181094	96.91	62574967	91.39	97.5
70	23ZJ_SSR	ZJ	Sediment	Spring	95244284	96.2	88606277	86.93	93.03
71	23ZJ_WA	ZJ	Water	Autumn	93818690	141.67	92426096	134.94	98.52
72	23ZJ_WS	ZJ	Water	Spring	137660596	139.04	129040200	127.34	93.74
73	24XLJ_SAR	XLJ	Sediment	Autumn	67784632	102.35	65779555	95.65	97.04
74	24XLJ_SSB1	XLJ	Sediment	Spring	127436138	128.71	118856263	116.71	93.27
75	24XLJ_SSR	XLJ	Sediment	Spring	111964340	113.08	105964623	104.57	94.64
76	24XLJ_WA	XLJ	Water	Autumn	80969224	122.26	79706971	114.83	98.44
77	24XLJ_WS	XLJ	Water	Spring	103931570	104.97	98718371	97.76	94.98
78	25GC_SAB	GC	Sediment	Autumn	72326900	109.21	70328237	101.58	97.24
79	25GC_SAR	GC	Sediment	Autumn	73709554	111.3	71664664	104.17	97.23
80	25GC_SAL	GC	Sediment	Autumn	70864302	107.01	68544577	99.58	96.73
81	25GC_SSR	GC	Sediment	Spring	108131272	109.21	102411160	101.16	94.71
82	25GC_WA	GC	Water	Autumn	95769380	144.61	94119235	137.22	98.28
83	25GC_WS	GC	Water	Spring	99933840	100.93	95737978	95.04	95.8
84	26WS_SAB	WS	Sediment	Autumn	85690330	129.39	83693102	122.08	97.67
85	26WS_SAL	WS	Sediment	Autumn	156304540	236.02	152388728	222.07	97.49
86	26WS_SAR	WS	Sediment	Autumn	99770012	149.66	98328187	145.48	98.55
87	26WS_SSL	WS	Sediment	Spring	108165572	109.25	99497204	97.25	91.99
88	26WS_SSR	WS	Sediment	Spring	101845630	102.86	94693184	92.89	92.98
89	26WS_SSB	WS	Sediment	Spring	116312536	117.48	109298973	107.59	93.97
90	26WS_WA	WS	Water	Autumn	97535140	147.28	96103127	140.85	98.53
91	27BB_SAB	BB	Sediment	Autumn	94685940	142.98	93090282	136.11	98.31
92	27BB_SAL	BB	Sediment	Autumn	96474882	145.68	93814181	136	97.24
93	27BB_SSL	BB	Sediment	Spring	132645742	133.97	122923495	120.4	92.67
94	27BB_WA	BB	Water	Autumn	84977898	128.32	83610239	122.27	98.39
95	28XHB_SAB	XHB	Sediment	Autumn	80140252	121.01	78534808	114.23	98
96	28XHB_SSL	XHB	Sediment	Spring	133050602	134.38	124273172	121.96	93.4
97	28XHB_WA	XHB	Water	Autumn	89909272	135.76	86131943	123.28	95.8
98	29LDX_SAL	LDX	Sediment	Autumn	99923214	150.88	96740981	140.72	96.82
99	29LDX_SSR	LDX	Sediment	Spring	103322912	104.36	95986220	94.16	92.9
100	29LDX_SSB	LDX	Sediment	Spring	104951708	106	98238746	96.53	93.6
101	29LDX_WA	LDX	Water	Autumn	101556206	153.35	99967682	146.3	98.44
102	2PZH_SAR	PZH	Sediment	Autumn	107750012	161.63	106376460	157.56	98.73
103	2PZH_SSB	PZH	Sediment	Spring	140442094	141.85	132051054	130.18	94.03
104	2PZH_WA	PZH	Water	Autumn	115536372	174.46	101682671	140.91	88.01
105	2PZH_WS	PZH	Water	Spring	132503544	133.83	123329929	121.06	93.08
106	30WL_SAR	WL	Sediment	Autumn	104287162	157.47	102917361	152.21	98.69
107	30WL_SSL	WL	Sediment	Spring	117513634	118.69	109650609	107.67	93.31
108	30WL_SSR	WL	Sediment	Spring	118485208	119.67	110652420	108.59	93.39
109	30WL_WA	WL	Water	Autumn	133574008	201.7	127695134	186.25	95.6
110	30WL_WS	WL	Water	Spring	108302798	109.39	103177978	102.11	95.27
111	31XXT_SAB	XXT	Sediment	Autumn	89972404	135.86	88560565	129.63	98.43
112	31XXT_SSB	XXT	Sediment	Spring	91886074	92.8	85588424	84.08	93.15
113	31XXT_WA	XXT	Water	Autumn	72933052	110.13	71300936	104.03	97.76
114	31XXT_WS	XXT	Water	Spring	92630366	93.56	80803359	80.05	87.23
115	32YMZ_SAB	YMZ	Sediment	Autumn	105506894	159.32	103374132	150.75	97.98
116	32YMZ_SAL	YMZ	Sediment	Autumn	76885886	116.1	75137853	110.26	97.73
117	32YMZ_SAR	YMZ	Sediment	Autumn	60956576	92.04	60101792	88.75	98.6
118	32YMZ_SSB	YMZ	Sediment	Spring	111616140	112.73	104274745	102.41	93.42
119	32YMZ_SSL	YMZ	Sediment	Spring	103158654	104.19	94658257	93.1	91.76
120	32YMZ_WA	YMZ	Water	Autumn	78482902	118.51	77059890	113.03	98.19
121	32YMZ_WS	YMZ	Water	Spring	115015064	116.17	110565958	109.92	96.13
122	33CLJ_SAL	CLJ	Sediment	Autumn	78884456	119.12	77366827	114.06	98.08
123	33CLJ_SAB	CLJ	Sediment	Autumn	95026468	143.49	92817916	134.83	97.68
124	33CLJ_SSB	CLJ	Sediment	Spring	113768326	114.91	105062161	102.8	92.35
125	33CLJ_WA	CLJ	Water	Autumn	88614098	132.92	87194524	128.73	98.4
126	33CLJ_WS	CLJ	Water	Spring	127613240	128.89	123041964	122.5	96.42
127	34NZ_SAL	NZ	Sediment	Autumn	164781636	248.82	158048312	230.13	95.91
128	34NZ_SAB	NZ	Sediment	Autumn	80115786	120.97	78638981	114.88	98.16
129	34NZ_SAR	NZ	Sediment	Autumn	87966434	132.83	86833147	128.28	98.71
130	34NZ_SSB	NZ	Sediment	Spring	100994628	102	94380650	92.81	93.45
131	34NZ_SSR	NZ	Sediment	Spring	107881116	108.96	99746015	97.68	92.46
132	34NZ_SSL	NZ	Sediment	Spring	137320078	138.69	127088352	124.39	92.55
133	34NZ_WA	NZ	Water	Autumn	74298276	112.19	72915745	106.88	98.14
134	34NZ_WS	NZ	Water	Spring	133835132	135.17	125646872	124.01	93.88
135	35ZWM_SAB	ZWM	Sediment	Autumn	66300724	100.11	64796754	94.4	97.73
136	35ZWM_SAL	ZWM	Sediment	Autumn	73548122	111.06	71911813	104.77	97.78
137	35ZWM_SAR	ZWM	Sediment	Autumn	100896424	152.35	99180750	145.46	98.3
138	35ZWM_SSB	ZWM	Sediment	Spring	100641024	101.65	93305148	91.57	92.71
139	35ZWM_SSL	ZWM	Sediment	Spring	93680294	94.62	87532749	86.04	93.44
140	35ZWM_SSR	ZWM	Sediment	Spring	122556434	123.78	114385109	112.25	93.33
141	35ZWM_WA	ZWM	Water	Autumn	79930518	120.7	78697563	115.72	98.46
142	35ZWM_WS	ZWM	Water	Spring	105321514	106.37	99483763	98.43	94.46
143	36XYN_SAR	XYN	Sediment	Autumn	77309272	116.74	75725527	110.49	97.95
144	36XYN_SAB	XYN	Sediment	Autumn	93045162	140.5	90984040	132.16	97.78
145	36XYN_WA	XYN	Water	Autumn	169506234	254.26	168049211	249.93	99.14
146	36XYN_WS	XYN	Water	Spring	99733404	100.73	93070305	91.59	93.32
147	37BH_SAR	BH	Sediment	Autumn	99495884	150.24	97669032	142.97	98.16
148	37BH_SAB	BH	Sediment	Autumn	114898432	173.5	112452207	163.47	97.87
149	37BH_WA	BH	Water	Autumn	86054310	129.94	84608216	124.39	98.32
150	37BH_WS	BH	Water	Spring	104201352	105.24	99560915	98.73	95.55
151	38DJK_SAB	DJK	Sediment	Autumn	113192182	170.92	110954377	161.64	98.02
152	38DJK_SAL	DJK	Sediment	Autumn	82158020	124.06	80477729	118.35	97.95
153	38DJK_SAR	DJK	Sediment	Autumn	85657764	129.34	84632565	124.57	98.8
154	38DJK_SSL	DJK	Sediment	Spring	106495582	107.56	99938207	98.26	93.84
155	38DJK_WA	DJK	Water	Autumn	76912178	116.14	75454906	110.64	98.11
156	38DJK_WS	DJK	Water	Spring	99360486	100.35	95979764	95.74	96.6
157	39XYA_SAB	XYA	Sediment	Autumn	97767350	147.63	94880661	138.17	97.05
158	39XYA_SSR	XYA	Sediment	Spring	113474992	114.61	105678029	103.64	93.13
159	39XYA_WA	XYA	Water	Autumn	80073572	120.91	78757001	115.7	98.36
160	39XYA_WS	XYA	Water	Spring	128319850	129.6	121601562	120.37	94.76
161	3XLD_SAB	XLD	Sediment	Autumn	102779336	155.2	101348489	148.94	98.61
162	3XLD_WA	XLD	Water	Autumn	95010178	143.47	90459230	128.87	95.21
163	40XT_SAR	XT	Sediment	Autumn	84569368	127.7	83276403	122.09	98.47
164	40XT_SAB	XT	Sediment	Autumn	83800940	126.54	81081488	117	96.75
165	40XT_SSB	XT	Sediment	Spring	145822840	147.28	135350374	132.72	92.82
166	40XT_WA	XT	Water	Autumn	69569308	105.05	67938702	99.31	97.66
167	40XT_WS	XT	Water	Spring	123978890	125.22	119057482	118.31	96.03
168	41JJZ_SAB	JJZ	Sediment	Autumn	99757542	150.63	96951368	140.73	97.19
169	41JJZ_SAL	JJZ	Sediment	Autumn	74119856	111.92	72693904	106.78	98.08
170	41JJZ_SAR	JJZ	Sediment	Autumn	79589146	120.18	75761741	107.77	95.19
171	41JJZ_SSR	JJZ	Sediment	Spring	101268950	102.28	93933892	92.14	92.76
172	41JJZ_SSL	JJZ	Sediment	Spring	109407676	110.5	102600368	101.08	93.78
173	41JJZ_WA	JJZ	Water	Autumn	67582254	102.05	66524440	98.09	98.43
174	41JJZ_WS	JJZ	Water	Spring	122648464	123.87	117276342	116.2	95.62
175	42TC_SAB	TC	Sediment	Autumn	93424912	141.07	91209463	132.82	97.63
176	42TC_WA	TC	Water	Autumn	70818180	106.94	69432129	101.8	98.04
177	42TC_WS	TC	Water	Spring	119228546	120.42	114205244	113.5	95.79
178	43HK_SAB	HK	Sediment	Autumn	74194620	112.03	72417359	105.33	97.6
179	43HK_SAL	HK	Sediment	Autumn	71739080	108.33	70234593	103.41	97.9
180	43HK_SSL	HK	Sediment	Spring	96500676	97.47	90791039	89.51	94.08
181	43HK_SSB	HK	Sediment	Spring	126625830	127.89	119345982	117.54	94.25
182	43HK_WA	HK	Water	Autumn	76375740	115.33	74463496	108.49	97.5
183	43HK_WS	HK	Water	Spring	116942278	118.11	107578726	105.3	91.99
184	44PLK_SAB	PLK	Sediment	Autumn	84620934	127.78	82706960	120.08	97.74
185	44PLK_WA	PLK	Water	Autumn	65541442	98.97	64060382	93.73	97.74
186	45PSS_SAB	PSS	Sediment	Autumn	87359612	131.91	83955555	119.9	96.1
187	45PSS_WA	PSS	Water	Autumn	71110686	107.38	69659353	102.18	97.96
188	47PHK_SAB	PHK	Sediment	Autumn	92558282	139.76	89218930	128.68	96.39
189	47PHK_WA	PHK	Water	Autumn	85669220	129.36	82178568	118.32	95.93
190	48PXZ_SAB	PXZ	Sediment	Autumn	97022738	145.53	95956905	142.28	98.9
191	48PXZ_WA	PXZ	Water	Autumn	64216496	96.97	62858128	92.06	97.88
192	49PDC_SAB	PDC	Sediment	Autumn	89709972	135.46	88264804	128.83	98.39
193	49PDC_WA	PDC	Water	Autumn	82826818	125.07	81315173	119.78	98.17
194	4PS_SAB	PS	Sediment	Autumn	96506220	145.72	95184809	139.89	98.63
195	4PS_SSB	PS	Sediment	Spring	102435974	103.46	95277834	93.46	93.01
196	4PS_WA	PS	Water	Autumn	98474550	148.7	96585959	139.3	98.08
197	50PXHK_SAB	PXHK	Sediment	Autumn	82072626	123.93	80644706	117.81	98.26
198	5XJB_SAR	XJB	Sediment	Autumn	73549420	111.06	71901926	105.79	97.76
199	5XJB_WA	XJB	Water	Autumn	97415056	147.1	95243507	136.9	97.77
200	6YB_SAB	YB	Sediment	Autumn	65245302	98.52	63605908	92.17	97.49
201	6YB_SSL	YB	Sediment	Spring	102409656	103.43	95196430	93.28	92.96
202	6YB_WA	YB	Water	Autumn	98941372	149.4	97007313	140.11	98.05
203	6YB_WS	YB	Water	Spring	103929954	104.97	98897549	97.79	95.16
204	7LZ_SAB	LZ	Sediment	Autumn	92526356	139.71	89989236	130.48	97.26
205	7LZ_SSL	LZ	Sediment	Spring	94118664	95.06	86622027	85.05	92.03
206	7LZ_SSR	LZ	Sediment	Spring	96737738	97.71	85836360	84.18	88.73
207	7LZ_SSB	LZ	Sediment	Spring	107796144	108.87	102000378	100.71	94.62
208	7LZ_WA	LZ	Water	Autumn	94826672	143.19	92864273	134.05	97.93
209	7LZ_WS	LZ	Water	Spring	116445276	117.61	109938410	108.66	94.41
210	8ZT_SAL	ZT	Sediment	Autumn	68215920	103.01	66674220	97.9	97.74
211	8ZT_SSL	ZT	Sediment	Spring	135339710	136.69	125031891	122.25	92.38
212	8ZT_SSB	ZT	Sediment	Spring	107534658	108.61	99821429	97.94	92.83
213	8ZT_WA	ZT	Water	Autumn	108314826	163.56	106242418	154.5	98.09
214	8ZT_WS	ZT	Water	Spring	128284672	129.57	121973219	120.83	95.08
215	9CT_SAL	CT	Sediment	Autumn	77029730	116.31	74840073	109.28	97.16
216	9CT_SSL	CT	Sediment	Spring	98068944	99.05	90431308	88.72	92.21
217	9CT_SSR	CT	Sediment	Spring	98769754	99.76	93621637	92.57	94.79
218	9CT_WA	CT	Water	Autumn	94544242	142.76	92815379	134.81	98.17
219	9CT_WS	CT	Water	Spring	107306894	108.38	103859137	103.44	96.79

## Sheet: Table S4
Table S4. The list of Human Pathogen Bacteria (HPB) identified in the Yangtze River.
HPB	Serving as supercarriers	Identification method	Taxonomy
			phylum	class	order	family	genus
Achromobacter piechaudii	No	Species ID matched	Proteobacteria	Betaproteobacteria	Burkholderiales	Alcaligenaceae	Achromobacter
Acinetobacter baumannii	No	Species ID matched	Proteobacteria	Gammaproteobacteria	Pseudomonadales	Moraxellaceae	Acinetobacter
Acinetobacter bohemicus	Yes	VFGs-based	Proteobacteria	Gammaproteobacteria	Pseudomonadales	Moraxellaceae	Acinetobacter
Acinetobacter calcoaceticus	No	Species ID matched	Proteobacteria	Gammaproteobacteria	Pseudomonadales	Moraxellaceae	Acinetobacter
Acinetobacter celticus	Yes	VFGs-based	Proteobacteria	Gammaproteobacteria	Pseudomonadales	Moraxellaceae	Acinetobacter
Acinetobacter johnsonii	Yes	Species ID matched	Proteobacteria	Gammaproteobacteria	Pseudomonadales	Moraxellaceae	Acinetobacter
Acinetobacter junii	Yes	Species ID matched	Proteobacteria	Gammaproteobacteria	Pseudomonadales	Moraxellaceae	Acinetobacter
Acinetobacter radioresistens	No	Species ID matched	Proteobacteria	Gammaproteobacteria	Pseudomonadales	Moraxellaceae	Acinetobacter
Acinetobacter sp. BMW17	No	VFGs-based	Proteobacteria	Gammaproteobacteria	Pseudomonadales	Moraxellaceae	Acinetobacter
Aeromonas caviae	No	Species ID matched	Proteobacteria	Gammaproteobacteria	Aeromonadales	Aeromonadaceae	Aeromonas
Aeromonas hydrophila	No	Species ID matched	Proteobacteria	Gammaproteobacteria	Aeromonadales	Aeromonadaceae	Aeromonas
Aeromonas veronii	No	Species ID matched	Proteobacteria	Gammaproteobacteria	Aeromonadales	Aeromonadaceae	Aeromonas
Arcobacter butzleri	No	Species ID matched	Proteobacteria	Epsilonproteobacteria	Campylobacterales	Campylobacteraceae	Arcobacter
Arcobacter cryaerophilus	Yes	Species ID matched	Proteobacteria	Epsilonproteobacteria	Campylobacterales	Campylobacteraceae	Arcobacter
Bordetella avium	No	Species ID matched	Proteobacteria	Betaproteobacteria	Burkholderiales	Alcaligenaceae	Bordetella
Bordetella bronchiseptica	No	Species ID matched	Proteobacteria	Betaproteobacteria	Burkholderiales	Alcaligenaceae	Bordetella
Brevibacillus brevis	No	Species ID matched	Firmicutes	Bacilli	Bacillales	Paenibacillaceae	Brevibacillus
Brevundimonas vesicularis	No	Species ID matched	Proteobacteria	Alphaproteobacteria	Caulobacterales	Caulobacteraceae	Brevundimonas
Chromobacterium violaceum	No	Species ID matched	Proteobacteria	Betaproteobacteria	Neisseriales	Chromobacteriaceae	Chromobacterium
Comamonadaceae bacterium CCH4-C5	Yes	VFGs-based	Proteobacteria	Betaproteobacteria	Burkholderiales	Comamonadaceae	unclassified_Comamonadaceae
Comamonas aquatica	Yes	VFGs-based	Proteobacteria	Betaproteobacteria	Burkholderiales	Comamonadaceae	Comamonas
Comamonas testosteroni	Yes	VFGs-based/Species ID matched	Proteobacteria	Betaproteobacteria	Burkholderiales	Comamonadaceae	Comamonas
Enterobacter asburiae	No	Species ID matched	Proteobacteria	Gammaproteobacteria	Enterobacterales	Enterobacteriaceae	Enterobacter
Enterobacter cloacae	No	Species ID matched	Proteobacteria	Gammaproteobacteria	Enterobacterales	Enterobacteriaceae	Enterobacter
Enterococcus faecalis	No	Species ID matched	Firmicutes	Bacilli	Lactobacillales	Enterococcaceae	Enterococcus
Enterococcus faecium	No	Species ID matched	Firmicutes	Bacilli	Lactobacillales	Enterococcaceae	Enterococcus
Enterococcus mundtii	No	Species ID matched	Firmicutes	Bacilli	Lactobacillales	Enterococcaceae	Enterococcus
Gordonia amarae	No	Species ID matched	Actinobacteria	Actinobacteria	Corynebacteriales	Gordoniaceae	Gordonia
Hydrocarboniphaga daqingensis	Yes	VFGs-based	Proteobacteria	Gammaproteobacteria	Nevskiales	Sinobacteraceae	Hydrocarboniphaga
Klebsiella pneumoniae	No	Species ID matched	Proteobacteria	Gammaproteobacteria	Enterobacterales	Enterobacteriaceae	Klebsiella
Legionella oakridgensis	No	Species ID matched	Proteobacteria	Gammaproteobacteria	Legionellales	Legionellaceae	Legionella
Legionella sainthelensi	No	Species ID matched	Proteobacteria	Gammaproteobacteria	Legionellales	Legionellaceae	Legionella
Leptospira santarosai	No	Species ID matched	Spirochaetes	Spirochaetia	unclassified_Spirochaetia	Leptospiraceae	Leptospira
Limnohabitans sp. 63ED37-2	Yes	VFGs-based	Proteobacteria	Betaproteobacteria	Burkholderiales	Comamonadaceae	Limnohabitans
Methyloversatilis discipulorum	Yes	VFGs-based	Proteobacteria	Betaproteobacteria	Rhodocyclales	Rhodocyclaceae	Methyloversatilis
Methyloversatilis universalis	Yes	VFGs-based	Proteobacteria	Betaproteobacteria	Rhodocyclales	Rhodocyclaceae	Methyloversatilis
Morganella morganii	No	Species ID matched	Proteobacteria	Gammaproteobacteria	Enterobacterales	Morganellaceae	Morganella
Mycobacterium abscessus	No	Species ID matched	Actinobacteria	Actinobacteria	Corynebacteriales	Mycobacteriaceae	Mycobacterium
Mycobacterium peregrinum	No	Species ID matched	Actinobacteria	Actinobacteria	Corynebacteriales	Mycobacteriaceae	Mycobacterium
Mycobacterium shimoidei	No	Species ID matched	Actinobacteria	Actinobacteria	Corynebacteriales	Mycobacteriaceae	Mycobacterium
Nocardia nova	No	Species ID matched	Actinobacteria	Actinobacteria	Corynebacteriales	Nocardiaceae	Nocardia
Noviherbaspirillum sp. Root189	Yes	VFGs-based	Proteobacteria	Betaproteobacteria	Burkholderiales	Oxalobacteraceae	Noviherbaspirillum
Oscillochloris trichoides	No	VFGs-based	Chloroflexi	Chloroflexia	Chloroflexales	Oscillochloridaceae	Oscillochloris
Perlucidibaca piscinae	Yes	VFGs-based	Proteobacteria	Gammaproteobacteria	Pseudomonadales	Moraxellaceae	Perlucidibaca
Perlucidibaca sp. BK296	Yes	VFGs-based	Proteobacteria	Gammaproteobacteria	Pseudomonadales	Moraxellaceae	Perlucidibaca
Prosthecobacter debontii	No	VFGs-based	Verrucomicrobia	Verrucomicrobiae	Verrucomicrobiales	Verrucomicrobiaceae	Prosthecobacter
Pseudomonas aeruginosa	Yes	Species ID matched	Proteobacteria	Gammaproteobacteria	Pseudomonadales	Pseudomonadaceae	Pseudomonas
Pseudomonas alcaligenes	Yes	Species ID matched	Proteobacteria	Gammaproteobacteria	Pseudomonadales	Pseudomonadaceae	Pseudomonas
Pseudomonas fluorescens	Yes	Species ID matched	Proteobacteria	Gammaproteobacteria	Pseudomonadales	Pseudomonadaceae	Pseudomonas
Pseudomonas pseudoalcaligenes	No	Species ID matched	Proteobacteria	Gammaproteobacteria	Pseudomonadales	Pseudomonadaceae	Pseudomonas
Pseudomonas putida	No	Species ID matched	Proteobacteria	Gammaproteobacteria	Pseudomonadales	Pseudomonadaceae	Pseudomonas
Pseudomonas reinekei	Yes	VFGs-based	Proteobacteria	Gammaproteobacteria	Pseudomonadales	Pseudomonadaceae	Pseudomonas
Pseudomonas stutzeri	No	Species ID matched	Proteobacteria	Gammaproteobacteria	Pseudomonadales	Pseudomonadaceae	Pseudomonas
Pseudonocardia autotrophica	No	Species ID matched	Actinobacteria	Actinobacteria	Pseudonocardiales	Pseudonocardiaceae	Pseudonocardia
Ralstonia pickettii	No	Species ID matched	Proteobacteria	Betaproteobacteria	Burkholderiales	Burkholderiaceae	Ralstonia
Rheinheimera texasensis	Yes	VFGs-based	Proteobacteria	Gammaproteobacteria	Chromatiales	Chromatiaceae	Rheinheimera
Rhodobacter sp. CACIA14H1	Yes	VFGs-based	Proteobacteria	Alphaproteobacteria	Rhodobacterales	Rhodobacteraceae	Rhodobacter
Rhodococcus rhodochrous	No	Species ID matched	Actinobacteria	Actinobacteria	Corynebacteriales	Nocardiaceae	Rhodococcus
Rickettsia akari	No	Species ID matched	Proteobacteria	Alphaproteobacteria	Rickettsiales	Rickettsiaceae	Rickettsia
Serratia rubidaea	No	Species ID matched	Proteobacteria	Gammaproteobacteria	Enterobacterales	Yersiniaceae	Serratia
Stenotrophomonas maltophilia	No	Species ID matched	Proteobacteria	Gammaproteobacteria	Xanthomonadales	Xanthomonadaceae	Stenotrophomonas
Sutterella wadsworthensis	No	Species ID matched	Proteobacteria	Betaproteobacteria	Burkholderiales	Sutterellaceae	Sutterella
Tsukamurella paurometabola	No	Species ID matched	Actinobacteria	Actinobacteria	Corynebacteriales	Tsukamurellaceae	Tsukamurella
Vibrio cholerae	No	Species ID matched	Proteobacteria	Gammaproteobacteria	Vibrionales	Vibrionaceae	Vibrio
Vibrio parahaemolyticus	No	Species ID matched	Proteobacteria	Gammaproteobacteria	Vibrionales	Vibrionaceae	Vibrio

## Sheet: Table S5
Table S5. Spearman’s correlations between ARGs, ARG hosts, and mobile genetic elements (MGEs) in the Yangtze River. WS, WA, SS, and SA refer to water-spring, water-autumn, sediment-spring, and sediment-autumn samples.
		ARGs					ARG hosts					HPB
		Water-spring	Water-autumn	Sediment-spring	Sediment-autumn		Water-spring	Water-autumn	Sediment-spring	Sediment-autumn		Water-spring	Water-autumn	Sediment-spring	Sediment-autumn
MGEs	Water-spring	0.09	–	–	–		0.43*	–	–	–		0.48*	–	–	–
	Water-autumn	–	-0.36	–	–		–	0.50**	–	–		–	0.52**	–	–
	Sediment-spring	–	–	0.37	–		–	–	0.65***	–		–	–	0.64***	–
	Sediment-autumn	–	–	–	0.06		–	–	–	0.25*		–	–	–	0.59***
Significance codes: ***≤ 0.001 **≤ 0.01 *≤ 0.05

## Sheet: Table S6
Table S6. Detailed information of retrieved MAGs carrying ARGs in the Yangtze River.
MAG ID	Completeness (%)	Nmuber of ARGs	Nmuber of VFGs	Nmuber of MGEs	Abundance of MAG (coverage/Gb)				Taxonomy
					in water-spring	in water-autumn	in sediment-spring	in sediment-autumn
bin1	75.33	1	0	6	0.000683368	0.0003531	0.00449494	0.00390641	d__Bacteria;p__Bacteroidota;c__Bacteroidia;o__Flavobacteriales;f__Flavobacteriaceae;g__;s__
bin2	74.56	1	2	46	0.00410899	0.072173	0.108738	0.10465	d__Bacteria;p__Nitrospirota;c__Nitrospiria;o__Nitrospirales;f__Nitrospiraceae;g__Nitrospira;s__
bin3	69.71	1	2	12	0.000990123	0.00232153	0.00864559	0.00926611	d__Bacteria;p__Proteobacteria;c__Gammaproteobacteria;o__Burkholderiales;f__Hydrogenophilaceae;g__;s__
bin4	96.1	1	0	5	0.000675701	5.08182e-05	0.00631981	0.000140862	d__Bacteria;p__Firmicutes_A;c__Clostridia;o__Peptostreptococcales;f__Anaerovoracaceae;g__UBA5559;s__
bin5	67.94	1	0	1	0.000218928	0.000137587	0.0144816	0.00196237	d__Bacteria;p__Firmicutes;c__Bacilli;o__Erysipelotrichales;f__Erysipelotrichaceae;g__;s__
bin6	72.41	2	4	30	0.0972946	0.0204425	0.0037681	0.0043287	d__Bacteria;p__Proteobacteria;c__Gammaproteobacteria;o__Pseudomonadales;f__Moraxellaceae;g__Acinetobacter;s__Acinetobacter johnsonii
bin7	87.79	1	0	16	0.224036	0.0144863	0.00960115	0.00189724	d__Bacteria;p__Bacteroidota;c__Bacteroidia;o__Flavobacteriales;f__Flavobacteriaceae;g__Flavobacterium;s__
bin8	57.72	1	0	9	0.231582	0.0431143	0.00163661	0.000391921	d__Bacteria;p__Bacteroidota;c__Bacteroidia;o__Flavobacteriales;f__Flavobacteriaceae;g__Flavobacterium;s__Flavobacterium sp002382495
bin9	93.58	1	0	1	0.0293394	0.0105563	0.00115425	0.000869077	d__Bacteria;p__Verrucomicrobiota;c__Verrucomicrobiae;o__Pedosphaerales;f__UBA9464;g__UBA6176;s__
bin10	70.04	2	63	58	0.0178967	0.0418551	0.00302076	0.00135667	d__Bacteria;p__Proteobacteria;c__Gammaproteobacteria;o__Enterobacterales;f__Aeromonadaceae;g__Aeromonas;s__Aeromonas media
bin11	90.12	1	0	13	0.0306609	0.00195097	0.000107682	3.59096e-05	d__Bacteria;p__Proteobacteria;c__Gammaproteobacteria;o__Burkholderiales;f__Burkholderiaceae;g__Polynucleobacter;s__
bin12	96.84	1	4	14	0.00194693	0.0152869	0.001059	0.00298417	d__Bacteria;p__Proteobacteria;c__Gammaproteobacteria;o__Enterobacterales;f__Alteromonadaceae;g__Pararheinheimera;s__
bin13	50.14	1	0	4	0.00282899	0.0176387	0.000110009	0.000111644	d__Bacteria;p__Proteobacteria;c__Gammaproteobacteria;o__Burkholderiales;f__Burkholderiaceae;g__Noviherbaspirillum;s__
bin14	97.8	1	3	1	0.000275025	0.00746666	0.00314818	0.00447141	d__Bacteria;p__Gemmatimonadota;c__Gemmatimonadetes;o__;f__;g__;s__
bin15	54.54	1	2	4	0.000473366	0.0100695	0.000583707	0.000657593	d__Bacteria;p__Proteobacteria;c__Alphaproteobacteria;o__Rhodospirillales_C;f__Rhodospirillaceae_A;g__;s__
bin16	66.67	1	0	14	0.000850493	0.0276457	0.0093463	0.00987423	d__Bacteria;p__Nitrospirota;c__Nitrospiria;o__Nitrospirales;f__Nitrospiraceae;g__Palsa-1315;s__
bin17	60.34	3	2	13	0.136915	0.00084412	0.00428804	0.000445569	d__Bacteria;p__Proteobacteria;c__Gammaproteobacteria;o__Pseudomonadales;f__Moraxellaceae;g__Acinetobacter;s__Acinetobacter bohemicus
bin18	57.95	1	0	0	0.113428	0.0336126	0.000987888	0.00101456	d__Bacteria;p__Verrucomicrobiota;c__Verrucomicrobiae;o__Opitutales;f__UBA953;g__UBA953;s__
bin19	67.84	1	1	10	0.0805304	0.0156297	0.000991709	0.000322026	d__Bacteria;p__Proteobacteria;c__Alphaproteobacteria;o__Sphingomonadales;f__Sphingomonadaceae;g__Ga0077559;s__Ga0077559 sp002282385
bin20	74.31	1	2	24	0.040804	0.0222837	0.00328616	0.00251026	d__Bacteria;p__Proteobacteria;c__Gammaproteobacteria;o__Burkholderiales;f__Burkholderiaceae;g__Malikia;s__Malikia spinosa
bin21	71.14	1	1	3	0.0613456	0.00058435	0.00335684	0.000454873	d__Bacteria;p__Proteobacteria;c__Gammaproteobacteria;o__Burkholderiales;f__Methylophilaceae;g__;s__
bin22	86.51	1	0	11	0.0678819	0.0638877	0.000293342	0.000112468	d__Bacteria;p__Proteobacteria;c__Gammaproteobacteria;o__Burkholderiales;f__Methylophilaceae;g__Methylopumilus;s__
bin23	68.82	3	2	12	0.00150659	0.00156539	0.0261043	0.0119765	d__Bacteria;p__Proteobacteria;c__Gammaproteobacteria;o__Burkholderiales;f__RBG-16-58-11;g__RBG-16-58-11;s__
bin24	91.68	1	5	11	0.00130741	0.0118733	0.000349413	0.000673101	d__Bacteria;p__Proteobacteria;c__Gammaproteobacteria;o__Pseudomonadales;f__Moraxellaceae;g__;s__
bin25	70.18	2	6	32	0.0201238	0.0229918	0.00212228	0.00326658	d__Bacteria;p__Proteobacteria;c__Gammaproteobacteria;o__Pseudomonadales;f__Moraxellaceae;g__Acinetobacter;s__Acinetobacter tjernbergiae
bin26	74.01	3	1	15	0.0460106	0.0237085	0.000783632	0.00031477	d__Bacteria;p__Proteobacteria;c__Alphaproteobacteria;o__Sphingomonadales;f__Sphingomonadaceae;g__Ga0077559;s__Ga0077559 sp002479765
bin27	58.54	1	0	3	0.101729	0.0306119	0.00141086	0.00116461	d__Bacteria;p__Verrucomicrobiota;c__Verrucomicrobiae;o__Opitutales;f__UBA953;g__UBA953;s__
bin28	52.14	1	0	11	0.00622457	0.0145793	0.0864559	0.0796944	d__Bacteria;p__Nitrospirota;c__Nitrospiria;o__Nitrospirales;f__Nitrospiraceae;g__Nitrospira;s__
bin29	54.12	1	0	13	0.00755332	0.0433243	0.00170525	0.000990291	d__Bacteria;p__Proteobacteria;c__Alphaproteobacteria;o__Rhodobacterales;f__Rhodobacteraceae;g__UBA1943;s__
bin30	73.97	1	0	30	0.00940779	0.0239834	0.00753273	0.007143	d__Bacteria;p__Proteobacteria;c__Gammaproteobacteria;o__Burkholderiales;f__Burkholderiaceae;g__PHCI01;s__
bin31	91.17	1	0	52	0.00985548	0.00994921	0.008084	0.00732937	d__Bacteria;p__Proteobacteria;c__Gammaproteobacteria;o__Burkholderiales;f__Burkholderiaceae;g__PHCI01;s__
bin32	58.29	1	1	3	0.000339066	0.00930087	0.000424127	0.000500522	d__Bacteria;p__Proteobacteria;c__Alphaproteobacteria;o__Rhodospirillales_C;f__Rhodospirillaceae_A;g__;s__
bin33	63.61	2	1	11	0.0108014	0.0207891	0.00285136	0.00775328	d__Bacteria;p__Actinobacteriota;c__Actinobacteria;o__Mycobacteriales;f__Mycobacteriaceae;g__Mycolicibacterium;s__
bin34	65.52	3	4	52	0.166636	0.00350748	0.00548331	0.000574705	d__Bacteria;p__Proteobacteria;c__Gammaproteobacteria;o__Pseudomonadales;f__Moraxellaceae;g__Acinetobacter;s__Acinetobacter bohemicus
bin35	90.7	1	14	39	0.0224102	0.00214731	0.000593955	0.000351755	d__Bacteria;p__Proteobacteria;c__Gammaproteobacteria;o__Legionellales;f__Legionellaceae;g__Legionella_A;s__
bin36	99.54	1	2	83	0.0405077	0.00461674	0.00143693	0.000738216	d__Bacteria;p__Proteobacteria;c__Gammaproteobacteria;o__Burkholderiales;f__Burkholderiaceae;g__Comamonas;s__
bin37	56.03	1	1	28	0.189293	0.171068	0.00221979	0.000610349	d__Bacteria;p__Proteobacteria;c__Gammaproteobacteria;o__Burkholderiales;f__Methylophilaceae;g__Methylopumilus;s__
bin38	64.73	2	0	26	0.526949	0.115958	0.00170278	0.000424473	d__Bacteria;p__Actinobacteriota;c__Actinobacteria;o__Nanopelagicales;f__Nanopelagicaceae;g__Planktophila;s__
bin39	72.03	1	1	55	0.00841588	0.0217233	0.0113391	0.0116091	d__Bacteria;p__Proteobacteria;c__Gammaproteobacteria;o__Burkholderiales;f__Burkholderiaceae;g__PHCI01;s__
bin40	63.47	1	2	78	0.00608158	0.0111589	0.0107661	0.00928592	d__Bacteria;p__Proteobacteria;c__Gammaproteobacteria;o__Burkholderiales;f__Nitrosomonadaceae;g__Nitrosomonas;s__
bin41	59.87	1	0	7	0.000505084	0.0146415	0.00841655	0.00797182	d__Bacteria;p__Nitrospirota;c__Nitrospiria;o__Nitrospirales;f__Nitrospiraceae;g__Palsa-1315;s__
bin42	69.74	1	2	5	0.00218318	0.0273078	0.00133544	0.000583885	d__Bacteria;p__Proteobacteria;c__Gammaproteobacteria;o__Burkholderiales;f__Burkholderiaceae;g__UBA6679;s__
bin43	97.08	10	29	50	0.00720537	0.0184787	0.00509972	0.00491978	d__Bacteria;p__Proteobacteria;c__Gammaproteobacteria;o__Pseudomonadales;f__Pseudomonadaceae;g__Pseudomonas;s__
bin44	54.25	2	0	56	0.00287312	0.0188381	0.00190373	0.0016996	d__Bacteria;p__Proteobacteria;c__Alphaproteobacteria;o__Sphingomonadales;f__Sphingomonadaceae;g__Altererythrobacter;s__
bin45	90.34	2	0	1	0.021055	0.00265791	0.000218647	0.000143937	d__Bacteria;p__Planctomycetota;c__Planctomycetes;o__Gemmatales;f__Gemmataceae;g__UBA6894;s__
bin46	53.76	5	1	22	0.0823166	0.0110942	0.00293586	0.00237817	d__Bacteria;p__Proteobacteria;c__Gammaproteobacteria;o__Pseudomonadales;f__Moraxellaceae;g__Acinetobacter;s__Acinetobacter johnsonii
bin47	77.08	2	66	39	0.0190663	0.0547938	0.00384927	0.00161548	d__Bacteria;p__Proteobacteria;c__Gammaproteobacteria;o__Enterobacterales;f__Aeromonadaceae;g__Aeromonas;s__Aeromonas media
bin48	62.01	1	0	1	0.040332	0.041378	0.00792657	0.00668026	d__Bacteria;p__Proteobacteria;c__Gammaproteobacteria;o__Burkholderiales;f__SG8-41;g__Ga0077527;s__
bin49	95.14	2	0	63	0.0156013	0.00228034	0.000888243	0.000346752	d__Bacteria;p__Proteobacteria;c__Gammaproteobacteria;o__Burkholderiales;f__Burkholderiaceae;g__Comamonas;s__Comamonas sp002754475
bin50	93.27	1	0	16	0.0804669	0.0717212	0.0018711	0.000794893	d__Bacteria;p__Bacteroidota;c__Bacteroidia;o__Flavobacteriales;f__Flavobacteriaceae;g__Flavobacterium;s__
bin51	77.96	2	1	30	0.00831324	0.26186	0.00602145	0.00537307	d__Bacteria;p__Proteobacteria;c__Gammaproteobacteria;o__Burkholderiales;f__Burkholderiaceae;g__Malikia;s__
bin52	79.59	1	1	6	0.00427651	0.0552107	0.00127334	0.000645659	d__Bacteria;p__Proteobacteria;c__Gammaproteobacteria;o__Burkholderiales;f__Burkholderiaceae;g__;s__
bin53	53.7	1	4	6	0.000469967	0.013234	6.53854e-05	0.000180419	d__Bacteria;p__Proteobacteria;c__Gammaproteobacteria;o__Enterobacterales;f__Alteromonadaceae;g__Pararheinheimera;s__
bin54	86.93	1	1	17	0.00275351	0.0316895	0.000844248	0.000607919	d__Bacteria;p__Proteobacteria;c__Gammaproteobacteria;o__Enterobacterales;f__Alteromonadaceae;g__Pararheinheimera;s__
bin55	55.17	1	1	18	0.00260733	0.027726	0.000776593	0.000546638	d__Bacteria;p__Proteobacteria;c__Gammaproteobacteria;o__Enterobacterales;f__Alteromonadaceae;g__Pararheinheimera;s__
bin56	66.02	1	1	12	0.000336931	0.0100528	0.000443087	0.000806145	d__Bacteria;p__Firmicutes;c__Bacilli;o__Bacillales;f__Fictibacillaceae;g__Fictibacillus;s__
bin57	51.91	2	24	68	0.00780299	0.0856495	0.00820168	0.0092668	d__Bacteria;p__Proteobacteria;c__Gammaproteobacteria;o__Pseudomonadales;f__Pseudomonadaceae;g__Pseudomonas;s__
bin58	82.49	1	0	7	0.00244045	0.0556848	0.00126561	0.000650729	d__Bacteria;p__Proteobacteria;c__Gammaproteobacteria;o__Burkholderiales;f__Burkholderiaceae;g__Malikia;s__
bin59	58.81	3	1	10	0.013661	0.0218743	0.00313905	0.00798991	d__Bacteria;p__Actinobacteriota;c__Actinobacteria;o__Mycobacteriales;f__Mycobacteriaceae;g__Mycolicibacterium;s__
bin60	55.64	2	0	24	0.00616703	0.212303	0.00580424	0.00498763	d__Bacteria;p__Proteobacteria;c__Gammaproteobacteria;o__Burkholderiales;f__Burkholderiaceae;g__Malikia;s__
bin61	76.03	2	2	60	0.166015	0.00653996	0.0062256	0.00160671	d__Bacteria;p__Proteobacteria;c__Gammaproteobacteria;o__Pseudomonadales;f__Moraxellaceae;g__Acinetobacter;s__Acinetobacter bohemicus
bin62	91.85	1	0	6	0.00507307	0.00517198	0.000235105	0.000172904	d__Bacteria;p__Proteobacteria;c__Gammaproteobacteria;o__Burkholderiales;f__Nitrosomonadaceae;g__;s__
bin63	91.33	1	2	25	0.0302123	0.000381625	0.00618286	0.00174135	d__Bacteria;p__Firmicutes;c__Bacilli;o__Lactobacillales;f__Aerococcaceae;g__Trichococcus;s__Trichococcus flocculiformis
bin64	68.97	3	0	6	0.05704	0.0138079	0.00055229	0.000114596	d__Bacteria;p__Proteobacteria;c__Gammaproteobacteria;o__Burkholderiales;f__Burkholderiaceae;g__Polynucleobacter;s__Polynucleobacter sp002359975
bin65	93.61	1	5	11	0.00152251	0.0160298	0.000865296	0.00209959	d__Bacteria;p__Proteobacteria;c__Gammaproteobacteria;o__Enterobacterales;f__Alteromonadaceae;g__Pararheinheimera;s__
bin66	52.76	2	1	9	0.0740736	0.0264134	0.00175721	0.00064695	d__Bacteria;p__Proteobacteria;c__Gammaproteobacteria;o__Burkholderiales;f__Methylophilaceae;g__Methylopumilus;s__
bin67	53.2	5	10	15	0.0396941	0.0331167	0.0192833	0.00453289	d__Bacteria;p__Proteobacteria;c__Gammaproteobacteria;o__Pseudomonadales;f__Pseudomonadaceae;g__Pseudomonas;s__Pseudomonas umsongensis
bin68	90.57	1	0	27	0.044166	0.0419365	0.00664006	0.00121486	d__Bacteria;p__Bacteroidota;c__Bacteroidia;o__Flavobacteriales;f__Flavobacteriaceae;g__Flavobacterium;s__Flavobacterium sp002454195
bin69	89.03	3	4	33	0.0973307	0.0226123	0.00367383	0.00448945	d__Bacteria;p__Proteobacteria;c__Gammaproteobacteria;o__Pseudomonadales;f__Moraxellaceae;g__Acinetobacter;s__Acinetobacter johnsonii
bin70	92.91	1	0	32	0.00484119	0.219386	0.00413672	0.00393648	d__Bacteria;p__Proteobacteria;c__Gammaproteobacteria;o__Burkholderiales;f__Chromobacteriaceae;g__Vogesella;s__Vogesella sp001037925
bin71	58.98	2	4	90	0.030694	0.0235034	0.0030301	0.00114759	d__Bacteria;p__Proteobacteria;c__Alphaproteobacteria;o__Rhodobacterales;f__Rhodobacteraceae;g__XJSP;s__
bin72	58.03	1	0	3	0.0157996	0.0023563	7.37757e-05	5.32937e-05	d__Bacteria;p__Actinobacteriota;c__Actinobacteria;o__Nanopelagicales;f__S36-B12;g__GCA-2737125;s__
bin73	99.06	12	26	97	0.0569743	0.0362161	0.0191656	0.00498417	d__Bacteria;p__Proteobacteria;c__Gammaproteobacteria;o__Pseudomonadales;f__Pseudomonadaceae;g__Pseudomonas;s__Pseudomonas umsongensis
bin74	81.03	1	0	12	0.0462018	0.0241308	0.000242362	7.09884e-05	d__Bacteria;p__Proteobacteria;c__Gammaproteobacteria;o__Burkholderiales;f__Burkholderiaceae;g__Limnohabitans;s__
bin75	92.35	4	33	36	0.00357234	0.0856069	0.00518637	0.00512689	d__Bacteria;p__Proteobacteria;c__Gammaproteobacteria;o__Pseudomonadales;f__Pseudomonadaceae;g__Pseudomonas;s__Pseudomonas sp002304225
bin76	88.71	1	0	5	0.0027927	0.0529736	0.0014215	0.00107871	d__Bacteria;p__Proteobacteria;c__Gammaproteobacteria;o__Burkholderiales;f__Rhodocyclaceae;g__;s__
bin77	81.71	2	1	47	0.0176464	0.0371538	0.0302831	0.0246449	d__Bacteria;p__Proteobacteria;c__Gammaproteobacteria;o__Burkholderiales;f__Rhodocyclaceae;g__Dechloromonas;s__
bin78	71.8	1	1	61	0.0585919	0.0287445	0.00460024	0.00252917	d__Bacteria;p__Proteobacteria;c__Gammaproteobacteria;o__Burkholderiales;f__Burkholderiaceae;g__Malikia;s__Malikia spinosa
bin79	72.04	1	1	13	0.046209	0.013511	0.000758863	0.000419363	d__Bacteria;p__Proteobacteria;c__Alphaproteobacteria;o__Sphingomonadales;f__Sphingomonadaceae;g__UBA1936;s__
bin80	63.37	2	19	43	0.100369	0.0063088	0.0219943	0.00200959	d__Bacteria;p__Proteobacteria;c__Gammaproteobacteria;o__Pseudomonadales;f__Pseudomonadaceae;g__Pseudomonas;s__
bin81	91.86	1	0	2	0.134336	0.0156372	0.00298382	0.000423748	d__Bacteria;p__Proteobacteria;c__Gammaproteobacteria;o__Burkholderiales;f__Rhodocyclaceae;g__;s__
bin82	94.87	3	3	9	0.00376096	0.00404975	0.0452217	0.0117942	d__Bacteria;p__Proteobacteria;c__Gammaproteobacteria;o__Xanthomonadales;f__Xanthomonadaceae;g__Arenimonas;s__
bin83	97.61	3	2	12	0.00509055	0.00505595	0.0548035	0.0167704	d__Bacteria;p__Proteobacteria;c__Gammaproteobacteria;o__Xanthomonadales;f__Xanthomonadaceae;g__Arenimonas;s__
bin84	85.76	1	5	48	0.00194062	0.0226977	0.00536827	0.00866156	d__Bacteria;p__Proteobacteria;c__Gammaproteobacteria;o__Burkholderiales;f__Rhodocyclaceae;g__Methyloversatilis;s__
bin85	82.18	2	2	9	0.0121874	0.0228503	0.00314665	0.00820649	d__Bacteria;p__Actinobacteriota;c__Actinobacteria;o__Mycobacteriales;f__Mycobacteriaceae;g__Mycolicibacterium;s__
bin86	62.68	1	0	6	0.0686981	0.0204401	0.000947812	0.00069742	d__Bacteria;p__Verrucomicrobiota;c__Verrucomicrobiae;o__Opitutales;f__UBA953;g__UBA953;s__
bin87	73.92	1	1	47	0.122961	0.0700464	0.00172363	0.000658967	d__Bacteria;p__Proteobacteria;c__Gammaproteobacteria;o__Burkholderiales;f__Burkholderiaceae;g__Limnohabitans;s__Limnohabitans sp003063665
bin88	74.56	2	4	41	0.160107	0.00163661	0.0112757	0.00103419	d__Bacteria;p__Proteobacteria;c__Gammaproteobacteria;o__Pseudomonadales;f__Moraxellaceae;g__Acinetobacter;s__Acinetobacter bohemicus
bin89	52.68	1	1	12	0.00989616	0.00295122	0.00884542	0.00151085	d__Bacteria;p__Bacteroidota;c__Bacteroidia;o__Bacteroidales;f__Paludibacteraceae;g__Paludibacter;s__
bin90	54.52	1	0	23	0.0193911	0.000323618	0.00513337	0.00133941	d__Bacteria;p__Firmicutes;c__Bacilli;o__Lactobacillales;f__Aerococcaceae;g__Trichococcus;s__
bin91	71.73	1	1	12	0.00456251	0.0731499	0.00485054	0.003068	d__Bacteria;p__Proteobacteria;c__Gammaproteobacteria;o__Burkholderiales;f__Burkholderiaceae;g__BK-30;s__
bin92	79.36	1	4	17	0.0052666	0.266399	0.00379813	0.00311314	d__Bacteria;p__Proteobacteria;c__Gammaproteobacteria;o__Burkholderiales;f__Burkholderiaceae;g__Malikia;s__
bin93	62.86	2	0	43	0.0256335	0.140688	0.00705912	0.00480661	d__Bacteria;p__Proteobacteria;c__Gammaproteobacteria;o__Burkholderiales;f__Burkholderiaceae;g__Acidovorax;s__Acidovorax temperans
bin94	68.1	1	5	17	0.00282333	0.0284954	0.000875796	0.000581741	d__Bacteria;p__Proteobacteria;c__Gammaproteobacteria;o__Enterobacterales;f__Alteromonadaceae;g__Pararheinheimera;s__
bin95	94.83	1	5	19	0.00195602	0.0193238	0.00100407	0.00184292	d__Bacteria;p__Proteobacteria;c__Gammaproteobacteria;o__Enterobacterales;f__Alteromonadaceae;g__Pararheinheimera;s__
bin96	70.31	1	0	4	0.00498115	0.0109741	0.00595056	0.0113102	d__Bacteria;p__Proteobacteria;c__Gammaproteobacteria;o__Xanthomonadales;f__Xanthomonadaceae;g__Arenimonas;s__
bin97	89.49	1	2	21	0.00393884	0.00571917	0.0116632	0.00851247	d__Bacteria;p__Proteobacteria;c__Gammaproteobacteria;o__Burkholderiales;f__Gallionellaceae;g__UBA7399;s__
bin98	76.4	1	1	65	0.00667976	0.194316	0.00496756	0.00394344	d__Bacteria;p__Proteobacteria;c__Gammaproteobacteria;o__Burkholderiales;f__Burkholderiaceae;g__Malikia;s__
bin99	74.43	1	0	51	0.045479	0.0262587	0.00336464	0.00208707	d__Bacteria;p__Proteobacteria;c__Gammaproteobacteria;o__Burkholderiales;f__Burkholderiaceae;g__Malikia;s__Malikia spinosa
bin100	69.27	1	4	167	0.0369319	0.021077	0.0153841	0.00508249	d__Bacteria;p__Proteobacteria;c__Gammaproteobacteria;o__Burkholderiales;f__Burkholderiaceae;g__;s__
bin101	94.31	1	0	6	0.00237173	0.0001987	0.0119782	0.00546928	d__Bacteria;p__Proteobacteria;c__Gammaproteobacteria;o__Burkholderiales;f__Gallionellaceae;g__UBA7399;s__
bin102	93.13	2	2	41	0.00332459	0.00523585	0.0125877	0.00867606	d__Bacteria;p__Proteobacteria;c__Gammaproteobacteria;o__Burkholderiales;f__Gallionellaceae;g__UBA7399;s__
bin103	91.81	1	1	22	0.00151352	0.00343288	0.0224617	0.00708289	d__Bacteria;p__Proteobacteria;c__Gammaproteobacteria;o__Xanthomonadales;f__Xanthomonadaceae;g__Lysobacter;s__
bin104	60.88	3	2	11	0.0101658	0.022521	0.00261791	0.00650698	d__Bacteria;p__Actinobacteriota;c__Actinobacteria;o__Mycobacteriales;f__Mycobacteriaceae;g__Mycolicibacterium;s__
bin105	91.21	1	1	12	0.00248441	0.00480592	0.00960839	0.00800434	d__Bacteria;p__Proteobacteria;c__Gammaproteobacteria;o__Burkholderiales;f__Gallionellaceae;g__UBA7399;s__
bin106	53.29	1	0	0	0.0260879	0.0165701	0.000296082	0.000114915	d__Bacteria;p__Actinobacteriota;c__Actinobacteria;o__Nanopelagicales;f__AcAMD-5;g__ATZT02;s__
bin107	51.95	2	2	51	0.0364084	0.0115837	0.00572415	0.00202442	d__Bacteria;p__Proteobacteria;c__Gammaproteobacteria;o__Burkholderiales;f__Burkholderiaceae;g__;s__
bin108	76.67	1	0	0	0.0110467	0.00600909	0.000602464	0.00046449	d__Bacteria;p__Verrucomicrobiota;c__Verrucomicrobiae;o__Pedosphaerales;f__UBA9464;g__UBA6176;s__
bin109	51.21	2	0	6	0.00125828	0.0212444	0.0047957	0.00499405	d__Bacteria;p__Nitrospirota;c__Nitrospiria;o__Nitrospirales;f__Nitrospiraceae;g__Palsa-1315;s__
bin110	59.1	1	1	2	0.0109374	0.00499071	0.000502331	0.000338345	d__Bacteria;p__Verrucomicrobiota;c__Verrucomicrobiae;o__Pedosphaerales;f__UBA9464;g__UBA6176;s__
bin111	56.78	1	0	4	0.00251193	0.00322076	0.0103474	0.00506332	d__Bacteria;p__Proteobacteria;c__Gammaproteobacteria;o__Burkholderiales;f__Gallionellaceae;g__UBA7399;s__
bin112	55.85	1	2	40	0.138858	0.00175351	0.00809198	0.000924508	d__Bacteria;p__Proteobacteria;c__Gammaproteobacteria;o__Pseudomonadales;f__Moraxellaceae;g__Acinetobacter;s__Acinetobacter bohemicus
bin113	88.78	2	0	6	0.000153045	0.00761384	0.000749777	0.00177192	d__Bacteria;p__Planctomycetota;c__Planctomycetes;o__Pirellulales;f__Pirellulaceae;g__;s__
bin114	92.04	1	1	32	0.138772	0.0675778	0.00164266	0.000464463	d__Bacteria;p__Proteobacteria;c__Gammaproteobacteria;o__Burkholderiales;f__Burkholderiaceae;g__Limnohabitans;s__Limnohabitans sp003063665
bin115	91.44	2	3	25	0.00796237	0.0278451	0.000789478	0.00119928	d__Bacteria;p__Proteobacteria;c__Gammaproteobacteria;o__Pseudomonadales;f__Moraxellaceae;g__Acinetobacter;s__
bin116	50.33	1	1	33	0.00547114	0.144202	0.00315549	0.00257451	d__Bacteria;p__Proteobacteria;c__Gammaproteobacteria;o__Burkholderiales;f__Burkholderiaceae;g__Malikia;s__
bin117	91.08	1	0	2	0.0128711	0.00651517	0.000489125	0.000390087	d__Bacteria;p__Verrucomicrobiota;c__Verrucomicrobiae;o__Pedosphaerales;f__UBA9464;g__UBA6176;s__
bin118	50.47	1	0	1	0.0621414	0.0178422	0.000532341	0.000492923	d__Bacteria;p__Verrucomicrobiota;c__Verrucomicrobiae;o__Opitutales;f__UBA953;g__UBA953;s__
bin119	97.36	1	0	15	0.0258305	0.00656827	0.000826983	0.000247603	d__Bacteria;p__Proteobacteria;c__Gammaproteobacteria;o__Burkholderiales;f__Burkholderiaceae;g__UBA6679;s__UBA6679 sp002454975
bin120	93.85	1	0	6	0.00210003	0.000201974	0.0112609	0.00478843	d__Bacteria;p__Proteobacteria;c__Gammaproteobacteria;o__Burkholderiales;f__Gallionellaceae;g__UBA7399;s__
bin121	56.43	2	2	27	0.0257611	0.0028502	0.0400758	0.00721011	d__Bacteria;p__Proteobacteria;c__Gammaproteobacteria;o__Burkholderiales;f__Nitrosomonadaceae;g__Nitrosomonas;s__
bin122	72.44	1	1	39	0.0084728	0.174036	0.004416	0.00396673	d__Bacteria;p__Proteobacteria;c__Gammaproteobacteria;o__Burkholderiales;f__Burkholderiaceae;g__Malikia;s__
bin123	95.84	1	4	9	7.54214e-05	0.0202213	4.75416e-05	7.99797e-05	d__Bacteria;p__Proteobacteria;c__Gammaproteobacteria;o__Enterobacterales;f__Alteromonadaceae;g__Pararheinheimera;s__
bin124	95.16	1	0	18	0.0261839	0.00728954	0.000843396	0.000259382	d__Bacteria;p__Proteobacteria;c__Gammaproteobacteria;o__Burkholderiales;f__Burkholderiaceae;g__UBA6679;s__UBA6679 sp002454975
bin125	69.83	1	0	4	0.0107191	0.00723141	0.000503205	0.000368727	d__Bacteria;p__Verrucomicrobiota;c__Verrucomicrobiae;o__Pedosphaerales;f__UBA9464;g__;s__
bin126	92.77	2	0	11	0.00139369	0.0126047	0.00178781	0.0097074	d__Bacteria;p__Bacteroidota;c__Bacteroidia;o__Cytophagales;f__Cytophagaceae;g__;s__
bin127	51.14	1	0	75	0.0020037	0.0006352	0.0135106	0.0018801	d__Bacteria;p__Cyanobacteria;c__Cyanobacteriia;o__Cyanobacteriales;f__Phormidiaceae;g__Microcoleus;s__
bin128	76.06	1	2	14	0.00191614	0.0184231	0.00436386	0.00683627	d__Bacteria;p__Proteobacteria;c__Gammaproteobacteria;o__Burkholderiales;f__Rhodocyclaceae;g__Methyloversatilis;s__
bin129	98.65	1	1	19	0.00142529	0.00300508	0.0513951	0.00545803	d__Bacteria;p__Proteobacteria;c__Gammaproteobacteria;o__Xanthomonadales;f__Xanthomonadaceae;g__Lysobacter;s__
bin130	94.51	2	4	20	0.00157918	0.0303691	0.000717811	0.00126539	d__Bacteria;p__Proteobacteria;c__Gammaproteobacteria;o__Pseudomonadales;f__Moraxellaceae;g__Acinetobacter;s__
bin131	72.36	1	2	7	0.00691916	0.0303263	0.00932651	0.0156266	d__Bacteria;p__Proteobacteria;c__Gammaproteobacteria;o__Burkholderiales;f__SG8-41;g__Ga0077527;s__
bin132	58.34	1	0	9	0.000884522	0.00745405	0.0589848	0.0491215	d__Bacteria;p__Nitrospirota;c__Nitrospiria;o__Nitrospirales;f__Nitrospiraceae;g__Nitrospira;s__
bin133	91.42	1	2	18	0.00185195	0.0378956	0.000602048	0.00169232	d__Bacteria;p__Proteobacteria;c__Gammaproteobacteria;o__Pseudomonadales;f__Pseudohongiellaceae;g__;s__
bin134	99.35	1	2	22	0.00151368	0.00346513	0.0289609	0.00692767	d__Bacteria;p__Proteobacteria;c__Gammaproteobacteria;o__Xanthomonadales;f__Xanthomonadaceae;g__Lysobacter;s__
bin135	76.41	1	2	27	0.145754	0.00150567	0.00629535	0.00066745	d__Bacteria;p__Proteobacteria;c__Gammaproteobacteria;o__Pseudomonadales;f__Moraxellaceae;g__Acinetobacter;s__Acinetobacter bohemicus
bin136	73.56	1	1	0	0.00119229	0.0641869	0.00297763	0.00289351	d__Bacteria;p__Verrucomicrobiota;c__Verrucomicrobiae;o__Pedosphaerales;f__UBA9464;g__UBA6176;s__
bin137	71.16	1	1	2	0.000778055	0.0226492	0.000414039	0.000909664	d__Bacteria;p__Proteobacteria;c__Alphaproteobacteria;o__Rhizobiales;f__Beijerinckiaceae;g__Alsobacter;s__
bin138	89.86	1	0	1	0.00433979	0.0122034	2.48696e-05	2.0693e-05	d__Bacteria;p__Bacteroidota;c__Bacteroidia;o__Flavobacteriales;f__Cryomorphaceae;g__TMED14;s__
bin139	72.52	1	0	24	0.00225073	0.0027768	0.0210555	0.02212	d__Bacteria;p__Proteobacteria;c__Gammaproteobacteria;o__Burkholderiales;f__Methylophilaceae;g__MM2;s__
bin140	53.02	2	1	102	0.00459307	0.00188481	0.0399303	0.039533	d__Bacteria;p__Proteobacteria;c__Gammaproteobacteria;o__Methylococcales;f__Methylomonadaceae;g__KS41;s__
bin141	55.68	2	1	16	0.00154061	0.00258884	0.0203806	0.0188978	d__Bacteria;p__Proteobacteria;c__Gammaproteobacteria;o__Burkholderiales;f__Methylophilaceae;g__MM2;s__
bin142	50.66	1	0	0	0.0770684	0.0218111	0.00106989	0.000905852	d__Bacteria;p__Verrucomicrobiota;c__Verrucomicrobiae;o__Opitutales;f__UBA953;g__UBA953;s__
bin143	98.74	2	1	27	0.000299407	0.008097	0.000507464	0.00097932	d__Bacteria;p__Firmicutes;c__Bacilli;o__Bacillales;f__Bacillaceae_H;g__Bacillus_C;s__Bacillus_C megaterium
bin144	93.2	2	0	20	0.000324209	0.0293954	0.000394127	0.0034349	d__Bacteria;p__Firmicutes;c__Bacilli;o__Exiguobacterales;f__Exiguobacteraceae;g__Exiguobacterium;s__Exiguobacterium indicum
bin145	97.84	1	4	13	0.00108593	0.0120161	0.000798958	0.000404994	d__Bacteria;p__Proteobacteria;c__Gammaproteobacteria;o__Enterobacterales;f__UBA3532;g__;s__
bin146	54.28	1	0	5	0.000854811	0.0223317	0.000500187	0.00102826	d__Bacteria;p__Proteobacteria;c__Alphaproteobacteria;o__Rhizobiales;f__Beijerinckiaceae;g__Alsobacter;s__
bin147	87.82	4	3	43	0.184503	0.00212794	0.00634486	0.000616966	d__Bacteria;p__Proteobacteria;c__Gammaproteobacteria;o__Pseudomonadales;f__Moraxellaceae;g__Acinetobacter;s__Acinetobacter bohemicus
bin148	67.62	1	1	4	0.12256	0.0614187	0.00342835	0.00197465	d__Bacteria;p__Actinobacteriota;c__Actinobacteria;o__Nanopelagicales;f__Nanopelagicaceae;g__Planktophila;s__
bin149	93.99	1	1	35	0.029926	0.000357829	0.00606044	0.00169106	d__Bacteria;p__Firmicutes;c__Bacilli;o__Lactobacillales;f__Aerococcaceae;g__Trichococcus;s__Trichococcus flocculiformis
bin150	88.51	1	0	30	0.0510045	0.0228127	0.0026936	0.00162191	d__Bacteria;p__Proteobacteria;c__Gammaproteobacteria;o__Burkholderiales;f__Burkholderiaceae;g__Malikia;s__Malikia spinosa
bin151	71.64	1	55	56	0.0166386	0.0381337	0.00293017	0.00118733	d__Bacteria;p__Proteobacteria;c__Gammaproteobacteria;o__Enterobacterales;f__Aeromonadaceae;g__Aeromonas;s__Aeromonas media
bin152	83.74	3	1	9	0.0118304	0.0244126	0.0031174	0.0080241	d__Bacteria;p__Actinobacteriota;c__Actinobacteria;o__Mycobacteriales;f__Mycobacteriaceae;g__Mycolicibacterium;s__
bin153	67.68	3	4	21	0.0494628	0.0238736	0.00437823	0.00260184	d__Bacteria;p__Proteobacteria;c__Gammaproteobacteria;o__Burkholderiales;f__Burkholderiaceae;g__Malikia;s__Malikia spinosa
bin154	90.5	1	0	5	0.13758	0.0133538	0.00302055	0.00034594	d__Bacteria;p__Proteobacteria;c__Gammaproteobacteria;o__Burkholderiales;f__Rhodocyclaceae;g__;s__
bin155	60.53	6	22	25	0.107918	0.00564982	0.0218789	0.00179566	d__Bacteria;p__Proteobacteria;c__Gammaproteobacteria;o__Pseudomonadales;f__Pseudomonadaceae;g__Pseudomonas;s__
bin156	89.98	1	0	37	0.0963988	0.00468061	0.0125183	0.00190991	d__Bacteria;p__Bacteroidota;c__Bacteroidia;o__Flavobacteriales;f__Flavobacteriaceae;g__Flavobacterium;s__
bin157	50.13	1	1	25	0.00931615	0.00732982	0.0638968	0.0596136	d__Bacteria;p__Proteobacteria;c__Gammaproteobacteria;o__Burkholderiales;f__Hydrogenophilaceae;g__Thiobacillus;s__Thiobacillus denitrificans_A
bin158	59.96	1	3	10	0.00265651	0.00332204	0.0204269	0.00982002	d__Bacteria;p__Proteobacteria;c__Gammaproteobacteria;o__Burkholderiales;f__Hydrogenophilaceae;g__;s__
bin159	50.71	1	0	6	0.0037368	0.0178357	0.0684588	0.0634529	d__Bacteria;p__Nitrospirota;c__Nitrospiria;o__Nitrospirales;f__Nitrospiraceae;g__Nitrospira;s__
bin160	77.02	1	4	14	0.00623053	0.00529401	0.0124755	0.00103128	d__Bacteria;p__Proteobacteria;c__Gammaproteobacteria;o__Pseudomonadales;f__Cellvibrionaceae;g__Cellvibrio;s__
bin161	97.79	2	0	3	0.000686177	0.00986919	9.73416e-05	6.39216e-05	d__Bacteria;p__Proteobacteria;c__Gammaproteobacteria;o__Burkholderiales;f__Burkholderiaceae;g__UBA954;s__UBA954 sp002293155
bin162	53.5	1	0	0	0.0580896	0.0169759	0.000405124	0.000361134	d__Bacteria;p__Verrucomicrobiota;c__Verrucomicrobiae;o__Opitutales;f__UBA953;g__UBA953;s__
bin163	63.53	1	0	52	0.04267	0.0135762	0.00137822	0.000646056	d__Bacteria;p__Proteobacteria;c__Alphaproteobacteria;o__Sphingomonadales;f__Sphingomonadaceae;g__UBA1936;s__
bin164	67.92	1	1	4	0.000641207	0.0232974	0.000393567	0.000917901	d__Bacteria;p__Proteobacteria;c__Alphaproteobacteria;o__Rhizobiales;f__Beijerinckiaceae;g__Alsobacter;s__
bin165	85.89	1	4	28	0.006208	0.0158346	0.00100179	0.00188735	d__Bacteria;p__Proteobacteria;c__Gammaproteobacteria;o__Pseudomonadales;f__Moraxellaceae;g__Acinetobacter;s__Acinetobacter junii
bin166	95.61	2	2	46	0.00255636	0.0315181	0.00200578	0.0017364	d__Bacteria;p__Proteobacteria;c__Gammaproteobacteria;o__Burkholderiales;f__Burkholderiaceae;g__Comamonas;s__Comamonas thiooxydans
bin167	74.17	1	1	1	0.0623912	0.0174412	0.000562779	0.000461844	d__Bacteria;p__Verrucomicrobiota;c__Verrucomicrobiae;o__Opitutales;f__UBA953;g__UBA953;s__
bin168	55.14	1	1	2	0.0816783	0.0182503	0.00198902	0.00056324	d__Bacteria;p__Bacteroidota;c__Bacteroidia;o__Sphingobacteriales;f__;g__;s__
bin169	52.52	1	2	9	0.0207886	0.0149337	0.00988689	0.00964881	d__Bacteria;p__Proteobacteria;c__Gammaproteobacteria;o__Burkholderiales;f__SG8-39;g__;s__
bin170	51.36	2	0	6	0.000709551	0.00139493	0.0290138	0.0281415	d__Bacteria;p__Nitrospirota;c__Nitrospiria;o__Nitrospirales;f__Nitrospiraceae;g__Palsa-1315;s__
bin171	95.12	1	4	19	0.00234031	0.0268531	0.000849339	0.00138537	d__Bacteria;p__Proteobacteria;c__Gammaproteobacteria;o__Pseudomonadales;f__Moraxellaceae;g__Acinetobacter;s__
bin172	65.99	1	0	0	0.000937922	0.0632008	0.00194514	0.00197474	d__Bacteria;p__Verrucomicrobiota;c__Verrucomicrobiae;o__Pedosphaerales;f__UBA9464;g__;s__
bin173	51.99	2	2	18	0.00723873	0.0903614	0.0310654	0.0266516	d__Bacteria;p__Proteobacteria;c__Gammaproteobacteria;o__Burkholderiales;f__Rhodocyclaceae;g__Dechloromonas;s__
bin174	74.97	1	0	42	0.00909114	0.0400695	0.00505837	0.00438799	d__Bacteria;p__Proteobacteria;c__Gammaproteobacteria;o__Burkholderiales;f__Burkholderiaceae;g__Ramlibacter;s__
bin175	98.3	1	0	33	0.000296672	0.00409608	0.000169346	0.000647404	d__Bacteria;p__Firmicutes;c__Bacilli;o__Lactobacillales;f__Lactobacillaceae;g__Lactobacillus;s__Lactobacillus delbrueckii
bin176	78.5	1	1	4	0.012293	0.00591764	0.000522346	0.000358801	d__Bacteria;p__Verrucomicrobiota;c__Verrucomicrobiae;o__Pedosphaerales;f__UBA9464;g__UBA6176;s__
bin177	83.11	1	2	37	0.0444281	0.034996	0.0023048	0.00140822	d__Bacteria;p__Proteobacteria;c__Gammaproteobacteria;o__Burkholderiales;f__Burkholderiaceae;g__Malikia;s__Malikia spinosa
bin178	94.66	2	0	0	0.0214903	0.00494755	0.000503825	0.000341545	d__Bacteria;p__Verrucomicrobiota;c__Verrucomicrobiae;o__Pedosphaerales;f__UBA9464;g__UBA6176;s__
bin179	57.17	1	0	23	0.00226599	0.00477153	0.0121408	0.0100307	d__Bacteria;p__Proteobacteria;c__Gammaproteobacteria;o__Beggiatoales;f__Beggiatoaceae;g__Thioploca;s__
bin180	91.94	2	1	10	0.000488902	0.000424285	0.0248115	0.0168453	d__Bacteria;p__Desulfuromonadota;c__Desulfuromonadia;o__Geobacterales;f__Pelobacteraceae;g__;s__
bin181	51.79	1	2	18	0.12051	0.00178481	0.00402372	0.00043503	d__Bacteria;p__Proteobacteria;c__Gammaproteobacteria;o__Pseudomonadales;f__Moraxellaceae;g__Acinetobacter;s__
bin182	85.64	1	0	0	0.0220127	0.00538208	0.000380996	0.000254027	d__Bacteria;p__Verrucomicrobiota;c__Verrucomicrobiae;o__Pedosphaerales;f__UBA9464;g__;s__
bin183	66.64	1	0	3	0.00687749	0.031575	0.0224634	0.0205521	d__Bacteria;p__Proteobacteria;c__Gammaproteobacteria;o__Burkholderiales;f__Hydrogenophilaceae;g__UBA6918;s__
bin184	52.43	1	1	11	0.0032973	0.00682913	0.0477162	0.0463988	d__Bacteria;p__Nitrospirota;c__Nitrospiria;o__Nitrospirales;f__Nitrospiraceae;g__Nitrospira;s__
bin185	91.16	3	1	18	0.00414616	0.00909062	0.068665	0.0623476	d__Bacteria;p__Nitrospirota;c__Nitrospiria;o__Nitrospirales;f__Nitrospiraceae;g__Nitrospira;s__
bin186	57.83	2	3	28	0.0101294	0.0113507	0.0182736	0.0104476	d__Bacteria;p__Proteobacteria;c__Gammaproteobacteria;o__Xanthomonadales;f__Xanthomonadaceae;g__Arenimonas;s__
bin187	75.32	1	0	19	0.163998	0.0212679	0.00117529	0.000225355	d__Bacteria;p__Proteobacteria;c__Gammaproteobacteria;o__Burkholderiales;f__Burkholderiaceae;g__Limnohabitans;s__Limnohabitans sp001517545
bin188	68.34	1	1	27	0.0434562	0.0208868	0.00318375	0.00179162	d__Bacteria;p__Proteobacteria;c__Gammaproteobacteria;o__Burkholderiales;f__Burkholderiaceae;g__Malikia;s__Malikia spinosa
bin189	76.49	2	10	51	0.00833157	0.0040213	0.00618345	0.000801998	d__Bacteria;p__Proteobacteria;c__Gammaproteobacteria;o__Pseudomonadales;f__Moraxellaceae;g__Acinetobacter;s__Acinetobacter beijerinckii
bin190	62.38	1	0	2	0.000247195	0.0249304	0.000344389	0.000905882	d__Bacteria;p__Proteobacteria;c__Alphaproteobacteria;o__Rhizobiales;f__Beijerinckiaceae;g__Alsobacter;s__
bin191	82.6	1	0	0	0.0113643	0.00591194	0.000435813	0.000335334	d__Bacteria;p__Verrucomicrobiota;c__Verrucomicrobiae;o__Pedosphaerales;f__UBA9464;g__UBA6176;s__
bin192	84.09	1	2	29	0.00294793	0.0068954	0.0123193	0.00874034	d__Bacteria;p__Proteobacteria;c__Gammaproteobacteria;o__Burkholderiales;f__Gallionellaceae;g__UBA7399;s__
bin193	51.74	1	1	8	0.0201935	0.118452	0.0178935	0.0153018	d__Bacteria;p__Actinobacteriota;c__Actinobacteria;o__Nanopelagicales;f__Nanopelagicaceae;g__MAG-120802;s__
bin194	75.64	1	1	3	0.00259422	0.00644197	0.0103017	0.00709037	d__Bacteria;p__Proteobacteria;c__Gammaproteobacteria;o__Burkholderiales;f__Gallionellaceae;g__UBA7399;s__
bin195	52.42	1	0	6	0.00150879	0.0139004	0.000302034	0.0004012	d__Bacteria;p__Proteobacteria;c__Alphaproteobacteria;o__Rhizobiales;f__Beijerinckiaceae;g__Alsobacter;s__
bin196	67.45	1	0	5	0.000682229	0.00135266	0.0313484	0.0176373	d__Bacteria;p__Chloroflexota;c__Anaerolineae;o__Anaerolineales;f__envOPS12;g__UBA12294;s__
bin197	92.74	4	31	26	0.00691936	0.169375	0.00810399	0.00909076	d__Bacteria;p__Proteobacteria;c__Gammaproteobacteria;o__Pseudomonadales;f__Pseudomonadaceae;g__Pseudomonas;s__Pseudomonas sp002304225
bin198	99.86	1	3	46	0.00622448	0.0124794	0.000481571	0.000120091	d__Bacteria;p__Proteobacteria;c__Gammaproteobacteria;o__Pseudomonadales;f__Moraxellaceae;g__Alkanindiges;s__
bin199	54.04	1	1	4	0.000271302	0.0260731	0.000316969	0.000963708	d__Bacteria;p__Proteobacteria;c__Alphaproteobacteria;o__Rhizobiales;f__Beijerinckiaceae;g__Alsobacter;s__
